# Supplementary material for: N-[(E,Z)-1,3-Diphenyl­prop-2-enyl­idene]-N′-(1,3-dithio­lan-2-yl­idene)hydrazine
Source: Acta Crystallogr Sect E Struct Rep Online. 2008 Jun 25;64(Pt 7):o1340. doi: 10.1107/S1600536808018606 (PMC2961686; doi:10.1107/S1600536808018606)
Supplement: Supplementary file 2 [file e-64-o1340-Isup2.hkl]

# 
# h,k,l, Fc-squared, Fo-squared, sigma(Fo-squared) and status flag 
# 
data_I
_shelx_title ' 1 in Pna2(1)' 
_shelx_refln_list_code          4 
_shelx_F_calc_maximum      164.38 
_exptl_crystal_F_000       680.00 
_reflns_d_resolution_high  0.7477 
 
loop_ 
 _symmetry_equiv_pos_as_xyz 
 'x, y, z' 
 '-x, -y, z+1/2' 
 'x+1/2, -y+1/2, z' 
 '-x+1/2, y+1/2, z+1/2' 
 
_cell_length_a    30.9008 
_cell_length_b     5.7352 
_cell_length_c     9.1499 
_cell_angle_alpha  90.000 
_cell_angle_beta   90.000 
_cell_angle_gamma  90.000 
 
_shelx_F_squared_multiplier     1.000 
 
loop_ 
 _refln_index_h 
 _refln_index_k 
 _refln_index_l 
 _refln_F_squared_calc 
 _refln_F_squared_meas 
 _refln_F_squared_sigma 
 _refln_observed_status 
   8   0 -12       34.22       42.32     18.88 o 
   1   1 -12       15.53       15.29      8.76 o 
   2   1 -12       33.22       31.44     12.00 o 
   3   1 -12       87.54       95.95     13.06 o 
   4   1 -12        3.14       10.09      6.78 o 
   5   1 -12       78.10       95.55     11.39 o 
   4   0 -11      209.12      244.59     27.08 o 
   6   0 -11      360.15      371.72     33.38 o 
   8   0 -11       75.89       72.62     20.10 o 
  10   0 -11       34.07       43.58     18.49 o 
  12   0 -11       60.15       88.35     22.29 o 
  14   0 -11      174.57      200.08     29.62 o 
  16   0 -11       12.99       15.89     19.26 o 
  18   0 -11      205.12      211.01     31.87 o 
   0   1 -11       64.67       84.26     12.21 o 
   1   1 -11      243.53      247.39     12.41 o 
   2   1 -11       60.66       94.66     10.39 o 
   3   1 -11       57.06       60.02      9.09 o 
   4   1 -11       13.01       17.26      7.05 o 
   5   1 -11       32.27       28.52      7.66 o 
   6   1 -11      167.32      190.60     13.24 o 
   7   1 -11       72.25       97.43      9.55 o 
   8   1 -11      173.13      200.24     12.26 o 
   9   1 -11      168.86      196.27     12.14 o 
  10   1 -11      124.21      132.48     10.74 o 
  11   1 -11       40.86       49.15      8.28 o 
  12   1 -11       13.47        7.94      6.10 o 
  13   1 -11        5.53       -1.04      5.62 o 
  14   1 -11       32.48       22.52      7.33 o 
  15   1 -11       26.31       25.70      7.64 o 
  16   1 -11       31.46       29.74      7.85 o 
  17   1 -11       37.03       30.20      8.03 o 
   1   2 -11       16.99       18.76      6.03 o 
   2   2 -11       34.71       52.83      7.39 o 
   3   2 -11      112.03      140.44     10.19 o 
   4   2 -11        1.11        2.42      4.96 o 
   5   2 -11       80.43       97.55     10.25 o 
   6   2 -11        9.57       17.97      6.55 o 
   7   2 -11       46.47       48.25      8.42 o 
   8   2 -11       38.98       43.87      8.26 o 
   9   2 -11       82.56       80.10     10.40 o 
  10   2 -11       24.74       29.46      7.66 o 
  11   2 -11       76.32       73.48      8.97 o 
  12   2 -11       24.59       30.12      7.35 o 
  13   2 -11      290.59      334.66     15.15 o 
  14   2 -11       35.70       47.79      8.14 o 
   0   3 -11       56.36       56.61     10.59 o 
   1   3 -11      122.03      126.39      9.78 o 
   2   3 -11       62.88       76.79      8.35 o 
   3   3 -11        0.78        2.91      5.06 o 
   4   3 -11       20.44       25.76      6.34 o 
   5   3 -11       52.30       47.94      7.24 o 
   6   3 -11       75.20       77.42      8.41 o 
   7   3 -11        7.25       11.82      5.73 o 
   8   3 -11      134.26      144.70     13.00 o 
   0   0 -10      683.89      776.37     38.98 o 
   2   0 -10       94.39      112.15     19.10 o 
   4   0 -10      118.25      131.38     21.55 o 
   6   0 -10      214.86      241.02     27.30 o 
   8   0 -10      628.09      655.00     39.78 o 
  10   0 -10      155.41      207.89     26.79 o 
  12   0 -10      102.01      117.90     23.16 o 
  14   0 -10      140.46      144.08     25.09 o 
  16   0 -10       94.08      107.00     24.12 o 
  18   0 -10       95.53       94.56     14.21 o 
  20   0 -10      364.82      407.95     24.07 o 
  22   0 -10       73.50       66.69     13.00 o 
   1   1 -10       30.77       36.50      6.18 o 
   2   1 -10       78.87       88.51      8.09 o 
   3   1 -10       73.09       80.27      7.87 o 
   4   1 -10      187.53      200.77      9.97 o 
   5   1 -10       46.06       55.24      7.39 o 
   6   1 -10      173.09      184.16     10.93 o 
   7   1 -10      119.19      133.48      9.86 o 
   8   1 -10       14.79       16.46      5.92 o 
   9   1 -10       35.70       36.37      7.06 o 
  10   1 -10       73.33       90.44      8.97 o 
  11   1 -10      106.44      111.50      9.76 o 
  12   1 -10       86.65       92.05      9.22 o 
  13   1 -10      542.82      570.28     18.31 o 
  14   1 -10      108.38      125.35     10.45 o 
  15   1 -10      340.78      367.01     15.40 o 
  16   1 -10        3.17        2.85      5.67 o 
  17   1 -10       43.55       40.11      7.73 o 
  18   1 -10        8.74        6.95      6.23 o 
  19   1 -10       12.90       12.72      6.72 o 
  20   1 -10      126.32      134.72     11.51 o 
  21   1 -10       26.61       27.97      7.82 o 
  22   1 -10       32.64       39.06      8.37 o 
  23   1 -10       46.51       34.66      8.17 o 
   0   2 -10       47.15       79.42     11.03 o 
   1   2 -10      382.41      419.90     14.58 o 
   2   2 -10        5.77       14.57      5.10 o 
   3   2 -10      247.46      301.24     12.69 o 
   4   2 -10        7.55       13.02      5.17 o 
   5   2 -10       97.00      118.67      9.10 o 
   6   2 -10       47.49       54.45      7.12 o 
   7   2 -10      120.60      132.76      9.46 o 
   8   2 -10      214.07      232.00     13.39 o 
   9   2 -10      184.58      198.64     11.29 o 
  10   2 -10        3.91        8.26      5.12 o 
  11   2 -10       74.68       74.72      8.29 o 
  12   2 -10       14.83       14.67      5.76 o 
  13   2 -10        6.30        6.34      5.48 o 
  14   2 -10        1.95        2.26      5.08 o 
  15   2 -10       99.75      105.45      9.64 o 
  16   2 -10        4.05        4.22      5.71 o 
  17   2 -10       99.35      105.24      9.75 o 
  18   2 -10        0.19        1.29      5.32 o 
  19   2 -10       43.15       46.91      8.15 o 
  20   2 -10       26.77       23.49      7.09 o 
  21   2 -10       28.38       22.00      7.07 o 
   1   3 -10       50.43       56.32      6.99 o 
   2   3 -10      283.79      322.01     12.87 o 
   3   3 -10       31.74       48.04      6.63 o 
   4   3 -10      191.59      221.63     11.10 o 
   5   3 -10       56.31       69.95      7.50 o 
   6   3 -10      102.47      114.82      8.88 o 
   7   3 -10       55.65       53.69      7.49 o 
   8   3 -10       67.50       59.07      7.22 o 
   9   3 -10        1.20        3.61      4.51 o 
  10   3 -10       17.96       23.21      5.77 o 
  11   3 -10      100.38      103.93      8.74 o 
  12   3 -10       12.93       16.23      5.85 o 
  13   3 -10       21.60       23.46      6.28 o 
  14   3 -10       24.97       18.45      6.17 o 
  15   3 -10       10.54       13.62      5.76 o 
  16   3 -10       42.78       46.38      7.45 o 
  17   3 -10        9.58        5.02      5.63 o 
   0   4 -10       57.23       36.49      8.28 o 
   1   4 -10       33.12       39.58      5.87 o 
   2   4 -10       49.39       43.11      5.99 o 
   3   4 -10       70.82       69.89      6.78 o 
   4   4 -10       69.98       73.79      6.85 o 
   5   4 -10       98.04      107.61      8.56 o 
   6   4 -10      152.85      170.69      9.13 o 
   7   4 -10        1.20        3.32      4.33 o 
   8   4 -10       86.84       96.09      7.46 o 
   9   4 -10        3.51        9.90      4.59 o 
  10   4 -10       48.54       58.70      7.00 o 
   2   0  -9      391.62      379.52     13.06 o 
   4   0  -9      136.74      152.67     10.78 o 
   6   0  -9       92.51       86.31      8.87 o 
   8   0  -9       85.81       95.32      9.28 o 
  10   0  -9       40.68       52.14     10.19 o 
  12   0  -9      412.26      451.48     22.08 o 
  14   0  -9      720.23      706.08     27.14 o 
  16   0  -9       87.64       95.65     13.23 o 
  18   0  -9      344.42      342.38     20.70 o 
  20   0  -9       41.34       33.04     10.27 o 
  22   0  -9      127.04      119.55     14.82 o 
  24   0  -9       43.16       25.87     10.60 o 
  26   0  -9       14.13       10.81     10.32 o 
  28   0  -9       70.25       77.25     24.09 o 
   0   1  -9      133.41      132.96     12.21 o 
   1   1  -9       93.94       96.25      6.93 o 
   2   1  -9       72.65       87.64      6.86 o 
   3   1  -9       34.76       31.39      5.15 o 
   4   1  -9       37.48       51.46      5.87 o 
   5   1  -9       79.16       86.67      6.90 o 
   6   1  -9       10.37       11.55      4.21 o 
   7   1  -9      364.66      372.09     11.92 o 
   8   1  -9       88.36       99.01      8.33 o 
   9   1  -9      350.70      350.23     13.39 o 
  10   1  -9       12.79       13.26      5.27 o 
  11   1  -9      136.45      151.30     10.06 o 
  12   1  -9       48.13       42.38      6.74 o 
  13   1  -9        7.06        7.44      5.19 o 
  14   1  -9        8.65       13.95      5.65 o 
  15   1  -9      136.18      141.72     10.05 o 
  16   1  -9       20.10       19.81      6.08 o 
  17   1  -9       86.34       81.11      8.68 o 
  18   1  -9       65.15       59.02      8.12 o 
  19   1  -9      135.00      123.65     10.16 o 
  20   1  -9        5.26        8.84      5.75 o 
  21   1  -9       28.88       27.75      7.03 o 
  22   1  -9        2.79       -2.04      4.94 o 
  23   1  -9        7.89        3.35      5.88 o 
  24   1  -9       16.14       21.21      7.14 o 
  25   1  -9       25.64       17.48      6.86 o 
  26   1  -9      179.38      184.07     12.57 o 
  27   1  -9       14.07       18.76      7.09 o 
   1   2  -9       47.36       49.35      6.24 o 
   2   2  -9        5.51        1.73      3.78 o 
   3   2  -9      179.86      179.78      9.70 o 
   4   2  -9       41.33       36.03      5.79 o 
   5   2  -9      305.68      311.64     11.01 o 
   6   2  -9       28.11       33.97      5.33 o 
   7   2  -9      462.54      453.76     15.63 o 
   8   2  -9      103.57      111.10      7.67 o 
   9   2  -9       44.66       44.59      5.77 o 
  10   2  -9      113.58      105.77      7.63 o 
  11   2  -9      134.65      151.56      8.66 o 
  12   2  -9       16.32        8.28      4.92 o 
  13   2  -9        1.13       -4.00      4.04 o 
  14   2  -9       64.99       60.00      7.36 o 
  15   2  -9       25.57       33.24      6.43 o 
  16   2  -9       40.64       29.05      6.34 o 
  17   2  -9       65.14       71.30      8.25 o 
  18   2  -9       27.73       34.91      6.74 o 
  19   2  -9      266.11      268.26     12.94 o 
  20   2  -9       13.43       12.83      5.47 o 
  21   2  -9      210.12      227.60     12.42 o 
  22   2  -9       28.10       31.45      7.18 o 
  23   2  -9      100.82      101.62      9.78 o 
  24   2  -9       27.83       30.43      7.11 o 
  25   2  -9       22.61       20.48      6.92 o 
   0   3  -9      946.05     1033.29     32.32 o 
   1   3  -9       17.09       30.68     13.25 o 
   2   3  -9      494.16      519.07     17.04 o 
   3   3  -9       63.71       75.53      8.17 o 
   4   3  -9       10.71       12.10      4.65 o 
   5   3  -9       47.77       57.86      6.57 o 
   6   3  -9       65.30       81.22      7.36 o 
   7   3  -9       29.50       32.00      5.60 o 
   8   3  -9       50.05       64.41      6.78 o 
   9   3  -9       31.59       38.92      5.45 o 
  10   3  -9       52.73       55.35      6.03 o 
  11   3  -9       28.23       32.41      5.30 o 
  12   3  -9        5.38        3.03      3.78 o 
  13   3  -9        6.38        6.75      4.29 o 
  14   3  -9       45.88       42.60      5.80 o 
  15   3  -9       21.59       19.35      5.66 o 
  16   3  -9       35.38       32.55      6.12 o 
  17   3  -9       72.81       86.69      8.11 o 
  18   3  -9       51.94       52.06      7.06 o 
  19   3  -9       32.68       29.07      6.16 o 
  20   3  -9       17.93       19.30      5.85 o 
  21   3  -9        0.48       -0.40      4.84 o 
  22   3  -9       17.88       20.35      6.29 o 
   1   4  -9        1.04        2.52      3.41 o 
   2   4  -9       13.00       13.98      4.16 o 
   3   4  -9        5.19        3.65      3.70 o 
   4   4  -9      175.45      196.50      8.44 o 
   5   4  -9       36.84       49.18      5.38 o 
   6   4  -9       33.73       36.80      5.09 o 
   7   4  -9       33.89       33.84      5.04 o 
   8   4  -9       22.21       26.35      6.85 o 
   9   4  -9       31.12       42.96      5.32 o 
  10   4  -9      166.22      177.91      8.50 o 
  11   4  -9       53.31       67.95      6.05 o 
  12   4  -9      232.35      266.16      9.70 o 
  13   4  -9       20.24       18.97      4.51 o 
  14   4  -9      134.03      162.05     11.60 o 
  15   4  -9        5.01        4.70      4.80 o 
  16   4  -9       40.85       39.25      6.75 o 
  17   4  -9       31.37       30.53      6.14 o 
   0   5  -9       87.91      100.57     21.19 o 
   1   5  -9       39.24       34.43     11.01 o 
   2   5  -9        7.10        5.39      7.82 o 
   3   5  -9       33.97       29.94     10.38 o 
   4   5  -9       38.68       42.72     11.53 o 
   5   5  -9       85.18       85.01     14.08 o 
   6   5  -9        0.35        4.17      7.98 o 
   7   5  -9       32.87       30.08     10.57 o 
   0   0  -8      445.03      476.27     18.76 o 
   2   0  -8      815.84      826.74     16.98 o 
   4   0  -8      436.75      433.07     12.74 o 
   6   0  -8       59.28       49.57      5.74 o 
   8   0  -8       89.43      104.46      8.78 o 
  10   0  -8      126.30      136.67      9.61 o 
  12   0  -8        7.63        4.72      4.65 o 
  14   0  -8      188.34      186.84     11.50 o 
  16   0  -8      123.91      117.40     10.26 o 
  18   0  -8      173.99      181.43     12.00 o 
  20   0  -8      312.30      319.22     15.61 o 
  22   0  -8      177.11      184.79     17.40 o 
  24   0  -8      132.09      136.57     15.28 o 
  26   0  -8      291.63      281.79     15.99 o 
  28   0  -8       44.30       43.21      9.26 o 
  30   0  -8       34.08       23.87      8.53 o 
   1   1  -8       82.39       85.89      5.62 o 
   2   1  -8       37.24       34.38      4.27 o 
   3   1  -8      283.50      291.35      9.74 o 
   4   1  -8       66.82       73.74      6.01 o 
   5   1  -8      392.99      446.63     11.88 o 
   6   1  -8       11.84       14.70      4.03 o 
   7   1  -8       20.76       26.05      4.51 o 
   8   1  -8      108.31      127.49      7.39 o 
   9   1  -8      150.06      165.05      8.08 o 
  10   1  -8       11.89       12.86      4.02 o 
  11   1  -8       35.08       43.27      6.21 o 
  12   1  -8      977.32     1014.70     32.04 o 
  13   1  -8      258.64      269.50     11.69 o 
  14   1  -8      131.59      140.90      9.46 o 
  15   1  -8       35.19       38.72      6.54 o 
  16   1  -8      242.56      227.11     11.35 o 
  17   1  -8       66.44       85.41      8.20 o 
  18   1  -8       16.54       14.22      5.45 o 
  19   1  -8      192.98      207.10     11.23 o 
  20   1  -8       58.34       62.55      7.76 o 
  21   1  -8      175.53      177.62     11.08 o 
  22   1  -8       58.79       65.43      8.02 o 
  23   1  -8      151.62      161.11     12.26 o 
  24   1  -8       22.85       18.03      6.26 o 
  25   1  -8       60.24       53.69      7.91 o 
  26   1  -8        7.29        4.47      5.81 o 
  27   1  -8       28.83       14.44      6.40 o 
  28   1  -8       43.90       44.07      7.98 o 
  29   1  -8       27.34       17.86      6.50 o 
  30   1  -8       20.99       22.32      7.06 o 
   0   2  -8       81.84       97.82     14.59 o 
   1   2  -8       64.97       63.78      6.27 o 
   2   2  -8       33.10       47.39      5.17 o 
   3   2  -8       12.74       14.15      3.96 o 
   4   2  -8       44.53       48.86      5.35 o 
   5   2  -8      533.93      554.58     13.16 o 
   6   2  -8      145.51      166.12      8.04 o 
   7   2  -8      362.08      377.86     11.76 o 
   8   2  -8       94.81      109.21      6.97 o 
   9   2  -8      306.31      295.84     10.21 o 
  10   2  -8       44.72       40.76      5.28 o 
  11   2  -8      208.93      218.18      9.22 o 
  12   2  -8       24.05       33.29      5.00 o 
  13   2  -8       30.12       31.35      4.90 o 
  14   2  -8        2.34       -1.08      3.44 o 
  15   2  -8       65.07       66.87      7.07 o 
  16   2  -8        9.07        9.40      4.81 o 
  17   2  -8      119.43      115.06      8.78 o 
  18   2  -8       12.07       11.53      5.17 o 
  19   2  -8      172.49      177.39     10.50 o 
  20   2  -8        1.12       -0.45      4.27 o 
  21   2  -8       69.29       68.39      7.79 o 
  22   2  -8        4.78        2.56      4.85 o 
  23   2  -8        1.78        4.83      5.16 o 
  24   2  -8       78.38       80.84      8.61 o 
  25   2  -8       65.08       69.34      8.39 o 
  26   2  -8       11.18        3.66      5.57 o 
  27   2  -8       26.52       29.04      6.85 o 
  28   2  -8        7.53        6.62      5.86 o 
  29   2  -8       13.47       14.75      6.53 o 
   1   3  -8       46.02       48.53      5.63 o 
   2   3  -8       85.33       97.00      7.07 o 
   3   3  -8       42.89       43.16      5.39 o 
   4   3  -8       70.46       81.43      6.60 o 
   5   3  -8       49.33       68.39      6.27 o 
   6   3  -8       11.75       15.62      4.01 o 
   7   3  -8       25.87       26.79      4.51 o 
   8   3  -8       41.71       48.07      5.23 o 
   9   3  -8       17.19       22.18      4.38 o 
  10   3  -8      118.01      144.46      8.41 o 
  11   3  -8        3.19        6.99      3.67 o 
  12   3  -8      444.77      494.51     14.04 o 
  13   3  -8       70.34       71.91      6.75 o 
  14   3  -8      357.18      406.95     12.97 o 
  15   3  -8       23.07       19.84      4.93 o 
  16   3  -8      223.63      252.48     11.09 o 
  17   3  -8        0.12       -1.10      4.46 o 
  18   3  -8       46.77       61.85      7.53 o 
  19   3  -8       15.42       22.37      5.84 o 
  20   3  -8        9.84       12.04      5.57 o 
  21   3  -8       61.25       65.04      7.98 o 
  22   3  -8       15.52       24.39      6.41 o 
  23   3  -8        9.41       17.29      7.50 o 
  24   3  -8       17.95       26.38      6.70 o 
  25   3  -8        3.35        3.25      5.42 o 
  26   3  -8        9.51        6.90      6.23 o 
   0   4  -8      339.10      377.15     26.74 o 
   1   4  -8        8.57       10.28      3.34 o 
   2   4  -8       89.58       96.86      6.89 o 
   3   4  -8      110.30      107.06      5.94 o 
   4   4  -8       76.63       92.67      5.67 o 
   5   4  -8      105.64      110.96      5.99 o 
   6   4  -8      241.92      267.83      8.10 o 
   7   4  -8      150.17      167.00      8.08 o 
   8   4  -8       53.08       61.26      6.92 o 
   9   4  -8       34.45       43.36      6.13 o 
  10   4  -8       24.52       29.32      5.50 o 
  11   4  -8       11.95       10.40      4.85 o 
  12   4  -8       11.19        8.78      4.76 o 
  13   4  -8        3.95        4.29      4.49 o 
  14   4  -8       46.14       64.18      7.12 o 
  15   4  -8       38.80       35.99      6.19 o 
  16   4  -8       13.47       18.80      5.51 o 
  17   4  -8        4.82        5.03      5.02 o 
  18   4  -8       33.58       34.66      6.50 o 
  19   4  -8       15.81       12.44      5.53 o 
  20   4  -8       10.37        8.44      5.32 o 
  21   4  -8       19.34       22.20      6.15 o 
  22   4  -8       19.82       21.58      7.24 o 
   1   5  -8       44.15       59.36     12.31 o 
   2   5  -8        3.68        1.73      6.97 o 
   3   5  -8       27.08       28.79     10.13 o 
   4   5  -8        5.16        8.62      9.57 o 
   5   5  -8      147.52      145.55     16.34 o 
   6   5  -8       61.51       74.39     13.11 o 
   7   5  -8       43.58       37.48     10.85 o 
   8   5  -8       36.64       32.34     11.75 o 
   9   5  -8        4.96        3.51      6.89 o 
  10   5  -8       49.70       52.14     11.83 o 
  11   5  -8       30.31       22.52      9.51 o 
  12   5  -8        6.16       13.79      8.73 o 
  13   5  -8       36.26       44.77     11.65 o 
  14   5  -8        9.01       11.89     10.79 o 
  15   5  -8       10.64        7.06      8.16 o 
   2   0  -7      292.96      317.43     10.31 o 
   4   0  -7     1048.59     1200.17     23.79 o 
   6   0  -7      727.74      819.19     17.19 o 
   8   0  -7      231.03      258.19      9.43 o 
  10   0  -7      273.94      281.51     12.06 o 
  12   0  -7      369.90      393.88     14.12 o 
  14   0  -7     1004.29     1072.47     44.65 o 
  16   0  -7      288.81      309.97     13.46 o 
  18   0  -7     1293.40     1294.02     26.49 o 
  20   0  -7     1088.01     1091.70     29.14 o 
  22   0  -7      202.95      207.94     12.88 o 
  24   0  -7       96.76      113.48     10.49 o 
  26   0  -7       46.04       40.66      7.98 o 
  28   0  -7       86.42       79.02     10.02 o 
  30   0  -7      135.76      121.18     11.76 o 
  32   0  -7      242.87      239.65     15.27 o 
   0   1  -7      673.31      700.69     17.07 o 
   1   1  -7      729.25      863.95     13.18 o 
   2   1  -7      401.18      420.04      9.63 o 
   3   1  -7      490.44      557.84     10.84 o 
   4   1  -7      276.75      268.27      7.89 o 
   5   1  -7       90.04      107.91      6.27 o 
   6   1  -7      217.61      196.77      8.50 o 
   7   1  -7      281.69      289.71      9.14 o 
   8   1  -7      379.28      362.54     12.61 o 
   9   1  -7      687.27      699.29     16.66 o 
  10   1  -7      568.07      542.07     20.86 o 
  11   1  -7      150.17      145.04      9.25 o 
  12   1  -7       78.09       80.55      5.90 o 
  13   1  -7      198.48      205.42      9.97 o 
  14   1  -7      705.24      766.33     40.04 o 
  15   1  -7       43.56       59.03      9.19 o 
  16   1  -7      118.59      127.35      8.64 o 
  17   1  -7       66.44       72.12      7.08 o 
  18   1  -7      233.49      245.64     12.52 o 
  19   1  -7       70.83       73.51      7.39 o 
  20   1  -7      113.45      130.56      9.29 o 
  21   1  -7      187.43      186.81     10.54 o 
  22   1  -7       15.17       16.34      5.35 o 
  23   1  -7       80.35       90.30      8.47 o 
  24   1  -7       91.87       90.89      8.64 o 
  25   1  -7      488.54      502.78     17.78 o 
  26   1  -7       40.22       32.83      6.58 o 
  27   1  -7      174.83      171.76     11.23 o 
  28   1  -7       20.80       25.11      6.61 o 
  29   1  -7       49.56       41.40      7.65 o 
  30   1  -7       26.79       27.41      6.95 o 
  31   1  -7       68.65       69.61      9.05 o 
  32   1  -7       36.42       25.82      7.40 o 
  33   1  -7       10.09        6.88      6.06 o 
   1   2  -7       78.98       74.36      5.55 o 
   2   2  -7      615.76      609.88     12.54 o 
   3   2  -7      720.57      746.56     13.82 o 
   4   2  -7        9.16       15.00      3.71 o 
   5   2  -7      191.60      181.21      7.59 o 
   6   2  -7      359.66      400.55     10.66 o 
   7   2  -7      884.32      938.12     17.61 o 
   8   2  -7      369.72      405.10     13.90 o 
   9   2  -7      278.70      307.94     12.11 o 
  10   2  -7      113.25      118.11      6.84 o 
  11   2  -7      573.37      623.35     15.38 o 
  12   2  -7       10.88       12.11      3.68 o 
  13   2  -7      401.46      463.22     13.07 o 
  14   2  -7      148.65      147.09      8.21 o 
  15   2  -7      423.91      438.63     14.40 o 
  16   2  -7      164.83      152.63      8.59 o 
  17   2  -7      269.33      272.23     13.68 o 
  18   2  -7       39.26       47.98      8.00 o 
  19   2  -7      183.38      197.82     12.32 o 
  20   2  -7        5.55        8.73      4.85 o 
  21   2  -7      121.90      111.82      9.59 o 
  22   2  -7       25.89       27.43      6.58 o 
  23   2  -7       77.50       73.12      9.12 o 
  24   2  -7       50.57       53.43      7.84 o 
  25   2  -7       85.44       77.47      8.01 o 
  26   2  -7        8.71        7.42      4.98 o 
  27   2  -7       42.21       41.31      7.05 o 
  28   2  -7       44.26       49.64      7.63 o 
  29   2  -7      108.28      121.54      9.90 o 
  30   2  -7        9.91       16.18      6.09 o 
  31   2  -7       45.34       54.55      8.06 o 
  32   2  -7       31.74       26.27      6.93 o 
   0   3  -7      528.58      599.97     53.82 o 
   1   3  -7      311.50      354.98     19.80 o 
   2   3  -7      281.97      301.05     10.02 o 
   3   3  -7       93.46       92.31      6.44 o 
   4   3  -7      315.16      334.02     10.45 o 
   5   3  -7      466.75      457.13     17.32 o 
   6   3  -7      372.23      414.88     12.57 o 
   7   3  -7       63.35       85.29      7.40 o 
   8   3  -7      437.10      502.61     15.72 o 
   9   3  -7       89.07      105.87      6.82 o 
  10   3  -7      288.44      341.14     10.85 o 
  11   3  -7      158.24      155.90      8.01 o 
  12   3  -7       30.08       48.26      5.35 o 
  13   3  -7       34.73       35.82      5.00 o 
  14   3  -7       91.03       87.62      7.00 o 
  15   3  -7       31.39       31.39      5.02 o 
  16   3  -7       37.80       40.21      5.31 o 
  17   3  -7       51.19       52.77      5.95 o 
  18   3  -7      218.13      226.51      9.84 o 
  19   3  -7        3.79        0.40      3.81 o 
  20   3  -7       23.63       26.09      5.23 o 
  21   3  -7       15.39       12.69      5.25 o 
  22   3  -7       17.79       16.20      5.54 o 
  23   3  -7       12.15       20.06      5.61 o 
  24   3  -7       31.38       28.00      6.32 o 
  25   3  -7       28.41       20.63      6.02 o 
  26   3  -7      129.25      132.63      9.91 o 
  27   3  -7       62.81       56.46      7.79 o 
  28   3  -7      124.87      102.31      9.50 o 
  29   3  -7        9.84       12.99      6.07 o 
   1   4  -7       99.58       97.89     12.19 o 
   2   4  -7       67.75       67.00     10.94 o 
   3   4  -7       74.33       67.93     10.63 o 
   4   4  -7       54.41       71.26     11.14 o 
   5   4  -7       46.48       46.76      9.80 o 
   6   4  -7      185.59      169.36     15.00 o 
   7   4  -7       22.87       30.59      8.90 o 
   8   4  -7      235.34      222.14     16.27 o 
   9   4  -7        8.50       13.02      7.49 o 
  10   4  -7      134.02      141.95     14.38 o 
  11   4  -7      216.75      191.56     15.84 o 
  12   4  -7       68.43       72.62     11.47 o 
  13   4  -7       81.14       68.87     11.49 o 
  14   4  -7        6.09        3.44      6.45 o 
  15   4  -7       58.43       74.34     11.70 o 
  16   4  -7      108.44      125.01     19.70 o 
  17   4  -7        3.13        3.98      6.78 o 
  18   4  -7      208.78      217.31     17.18 o 
  19   4  -7      122.19      136.50     15.23 o 
  20   4  -7      119.17      139.96     15.44 o 
  21   4  -7      197.82      189.57     17.62 o 
  22   4  -7      165.81      164.69     16.84 o 
  23   4  -7       23.65       21.03      9.55 o 
  24   4  -7       55.66       67.89     16.18 o 
  25   4  -7        3.20       17.14     14.09 o 
  26   4  -7       13.23        9.26     12.77 o 
   0   5  -7       39.38       47.15     14.70 o 
   1   5  -7      302.89      307.40     20.11 o 
   2   5  -7        0.88       -1.48      5.27 o 
   3   5  -7       82.86       91.16     13.01 o 
   4   5  -7        0.89        2.85      6.57 o 
   5   5  -7       38.15       41.92     10.39 o 
   6   5  -7       27.81       30.55      9.12 o 
   7   5  -7       97.00       90.51     13.17 o 
   8   5  -7       28.23       24.28      9.05 o 
   9   5  -7       85.21       89.00     13.42 o 
  10   5  -7       36.02       43.48     10.71 o 
  11   5  -7       60.82       60.37     11.76 o 
  12   5  -7       83.65       91.86     14.91 o 
  13   5  -7       41.01       50.80     11.22 o 
  14   5  -7       23.48       24.64     13.51 o 
  15   5  -7       37.59       23.71      9.20 o 
  16   5  -7        3.07       -0.65      6.81 o 
  17   5  -7       61.98       52.65     11.58 o 
  18   5  -7       61.27       46.04     11.56 o 
  19   5  -7       60.00       44.73     11.75 o 
  20   5  -7       42.69       52.69     12.32 o 
   1   6  -7        3.22       10.23      7.93 o 
   2   6  -7        4.01       -4.84      5.56 o 
   3   6  -7       16.52        7.88      7.69 o 
   4   6  -7       25.92       22.03      9.74 o 
   5   6  -7       39.89       43.62     11.62 o 
   6   6  -7       30.95       25.21      9.39 o 
   7   6  -7       12.54       20.47      9.28 o 
   8   6  -7        2.30        6.88     10.73 o 
   9   6  -7       11.10        0.37      6.88 o 
  10   6  -7       36.01       41.23     11.46 o 
   0   0  -6      112.48      176.98     10.45 o 
   2   0  -6      797.10      863.65     14.51 o 
   4   0  -6     1021.41      999.68     18.14 o 
   6   0  -6     2019.05     2126.48     30.35 o 
   8   0  -6     1729.51     1812.25     25.42 o 
  10   0  -6      991.48     1004.86     34.25 o 
  12   0  -6     1131.57     1175.47     38.98 o 
  14   0  -6      324.18      342.20     12.72 o 
  16   0  -6      214.90      219.92     11.48 o 
  18   0  -6      500.55      510.83     35.90 o 
  20   0  -6     2151.41     2265.64    111.48 o 
  22   0  -6      564.02      573.46     42.19 o 
  24   0  -6       76.31       64.80      8.31 o 
  26   0  -6      295.01      281.37     15.35 o 
  28   0  -6       44.23       43.29      8.01 o 
  30   0  -6      461.79      445.32     18.43 o 
  32   0  -6       64.47       70.54      9.97 o 
  34   0  -6      145.70      168.34     13.72 o 
  36   0  -6      202.86      237.58     31.45 o 
   1   1  -6        3.20        0.25      2.18 o 
   2   1  -6      316.33      340.62      7.90 o 
   3   1  -6      455.82      479.57     11.13 o 
   4   1  -6      172.82      170.14      5.97 o 
   5   1  -6      275.10      312.26      7.61 o 
   6   1  -6      301.49      289.14      7.35 o 
   7   1  -6       15.10       16.24      3.30 o 
   8   1  -6      808.70      804.79     16.55 o 
   9   1  -6      194.04      214.67      8.31 o 
  10   1  -6      185.27      196.07      7.36 o 
  11   1  -6      439.15      459.57     13.83 o 
  12   1  -6      332.07      358.41      9.81 o 
  13   1  -6     1889.24     1901.45     56.90 o 
  14   1  -6      209.74      225.21     10.52 o 
  15   1  -6     1391.21     1395.06     33.93 o 
  16   1  -6      157.20      171.05      8.99 o 
  17   1  -6      257.10      261.45     10.62 o 
  18   1  -6       88.42      100.93      7.58 o 
  19   1  -6       13.42       14.77      4.72 o 
  20   1  -6      362.23      352.03     12.52 o 
  21   1  -6      130.49      126.42      8.44 o 
  22   1  -6       86.73       87.11      7.78 o 
  23   1  -6      198.29      199.83     10.54 o 
  24   1  -6      529.81      499.02     19.09 o 
  25   1  -6       23.27       28.18      6.12 o 
  26   1  -6      220.17      197.82     10.91 o 
  27   1  -6      192.14      204.84     11.32 o 
  28   1  -6       23.94       21.95      6.68 o 
  29   1  -6       61.91       62.30      7.93 o 
  30   1  -6       90.68       93.50      9.18 o 
  31   1  -6      146.16      134.69     10.46 o 
  32   1  -6      150.88      143.14     10.79 o 
  33   1  -6       54.91       52.37      8.30 o 
  34   1  -6       48.21       35.02      7.81 o 
  35   1  -6       15.64       14.43      6.53 o 
   0   2  -6      300.77      370.87     11.81 o 
   1   2  -6     1438.20     1447.19     21.30 o 
   2   2  -6       19.99       19.26      3.41 o 
   3   2  -6     1795.76     1845.65     40.79 o 
   4   2  -6      310.29      297.32      9.60 o 
   5   2  -6      737.80      746.89     23.45 o 
   6   2  -6       20.33       39.44      4.63 o 
   7   2  -6      118.46      137.65      7.18 o 
   8   2  -6     1514.19     1561.38     58.12 o 
   9   2  -6      633.31      685.02     29.38 o 
  10   2  -6       57.18       56.76      5.25 o 
  11   2  -6       39.00       44.30      4.86 o 
  12   2  -6      149.52      162.84      7.77 o 
  13   2  -6       27.92       30.73      4.50 o 
  14   2  -6      157.86      174.05      8.15 o 
  15   2  -6       62.69       66.14      5.86 o 
  16   2  -6       42.44       54.09      5.62 o 
  17   2  -6      308.41      321.01     10.86 o 
  18   2  -6       29.78       29.74      4.84 o 
  19   2  -6      322.75      313.31     11.09 o 
  20   2  -6       20.60       14.13      5.03 o 
  21   2  -6       18.92       16.55      5.40 o 
  22   2  -6       14.56        9.94      4.88 o 
  23   2  -6      198.63      199.44     11.37 o 
  24   2  -6       36.37       32.60      6.59 o 
  25   2  -6      512.11      525.72     17.41 o 
  26   2  -6       10.34       13.96      5.63 o 
  27   2  -6      350.02      331.57     16.25 o 
  28   2  -6        4.28        4.07      5.21 o 
  29   2  -6      180.85      212.48     12.60 o 
  30   2  -6       71.21       61.43      9.05 o 
  31   2  -6      103.06      101.29     10.13 o 
  32   2  -6       30.62       19.96      6.95 o 
  33   2  -6       58.24       46.11      8.26 o 
  34   2  -6       12.74       14.22      6.66 o 
   1   3  -6      646.80      715.65     31.41 o 
   2   3  -6     2053.46     2231.19     88.07 o 
   3   3  -6      109.23      135.91      6.85 o 
   4   3  -6     1089.59     1181.28     38.45 o 
   5   3  -6      465.62      499.84     16.19 o 
   6   3  -6      388.72      405.23     11.15 o 
   7   3  -6      113.85      122.78      6.38 o 
   8   3  -6       67.80       67.66      5.21 o 
   9   3  -6       55.18       64.13      5.78 o 
  10   3  -6      125.59      140.79      8.54 o 
  11   3  -6      481.79      499.36     18.51 o 
  12   3  -6      101.52      118.71      6.62 o 
  13   3  -6       53.86       59.25      5.21 o 
  14   3  -6       26.05       34.16      4.41 o 
  15   3  -6       13.74       13.00      3.66 o 
  16   3  -6        5.70        6.19      3.43 o 
  17   3  -6       93.51       90.42      7.67 o 
  18   3  -6      204.12      194.58      8.63 o 
  19   3  -6        9.02       14.38      4.08 o 
  20   3  -6      582.20      579.32     16.15 o 
  21   3  -6       94.10       94.06      9.35 o 
  22   3  -6      475.22      472.30     14.01 o 
  23   3  -6       53.08       54.62      6.09 o 
  24   3  -6      112.86      124.67      8.83 o 
  25   3  -6        5.72       10.98      5.02 o 
  26   3  -6        1.91        0.82      4.51 o 
  27   3  -6       18.07       15.95      5.67 o 
  28   3  -6       31.33       37.78      6.64 o 
  29   3  -6       10.60       10.57      5.62 o 
  30   3  -6       62.49       71.78      8.13 o 
  31   3  -6       24.55       25.06      6.44 o 
  32   3  -6       22.81       24.20      6.54 o 
   0   4  -6       14.62       19.52     10.10 o 
   1   4  -6      189.77      200.54     14.63 o 
   2   4  -6      174.33      171.15     23.43 o 
   3   4  -6      145.09      145.20     13.07 o 
   4   4  -6      222.84      174.71     14.17 o 
   5   4  -6      468.27      440.28     21.03 o 
   6   4  -6      301.96      295.89     17.74 o 
   7   4  -6        3.72       14.11      6.74 o 
   8   4  -6      331.48      326.80     22.50 o 
   9   4  -6       87.19       79.86     11.05 o 
  10   4  -6      365.34      348.45     19.26 o 
  11   4  -6       40.92       42.54     11.55 o 
  12   4  -6      289.97      261.05     29.43 o 
  13   4  -6       32.23       36.07      9.11 o 
  14   4  -6      252.04      254.73     17.31 o 
  15   4  -6      295.39      294.56     32.16 o 
  16   4  -6      322.96      332.30     23.14 o 
  17   4  -6       59.23       37.34      9.65 o 
  18   4  -6      252.04      263.78     22.16 o 
  19   4  -6       10.66       21.62      8.42 o 
  20   4  -6       46.58       54.51     11.01 o 
  21   4  -6        4.87        2.12      6.99 o 
  22   4  -6       13.92        5.90      7.40 o 
  23   4  -6       18.37       19.96     10.24 o 
  24   4  -6      110.13      120.42     14.77 o 
  25   4  -6      120.05      106.95     14.30 o 
  26   4  -6       13.58       20.97      9.37 o 
  27   4  -6       94.89      124.95     22.26 o 
  28   4  -6       15.69       15.50     14.86 o 
   1   5  -6       29.96       27.01      8.94 o 
   2   5  -6       47.00       62.49     10.86 o 
   3   5  -6       55.54       49.09     12.69 o 
   4   5  -6       17.63       21.54      8.06 o 
   5   5  -6       58.73       48.18     10.20 o 
   6   5  -6        9.76       15.03      7.59 o 
   7   5  -6        4.28        1.46      5.90 o 
   8   5  -6       40.18       38.32      9.53 o 
   9   5  -6      102.01       92.25     12.79 o 
  10   5  -6       26.27       19.23      8.46 o 
  11   5  -6      297.02      329.70     20.47 o 
  12   5  -6      159.33      187.49     16.63 o 
  13   5  -6      476.17      513.24     33.14 o 
  14   5  -6       42.75       53.36     11.05 o 
  15   5  -6      283.28      278.60     19.38 o 
  16   5  -6       22.65       28.83      9.30 o 
  17   5  -6      180.58      170.33     16.69 o 
  18   5  -6        5.02        7.26      7.18 o 
  19   5  -6       42.23       42.22     10.81 o 
  20   5  -6       36.99       35.41     10.11 o 
  21   5  -6       25.95       12.98      8.28 o 
  22   5  -6        0.86       -2.16      6.96 o 
  23   5  -6       24.66       16.18      9.05 o 
   0   6  -6       10.31       22.22     12.70 o 
   1   6  -6      127.64      152.84     16.29 o 
   2   6  -6       12.73       14.76      7.92 o 
   3   6  -6       56.56       74.48     12.76 o 
   4   6  -6       54.06       74.69     12.79 o 
   5   6  -6        0.10       -0.68      5.85 o 
   6   6  -6       60.50       84.09     13.17 o 
   7   6  -6       16.30       14.67      8.32 o 
   8   6  -6      166.01      193.69     18.20 o 
   9   6  -6       74.09       60.11     12.41 o 
  10   6  -6       14.49       14.50      8.28 o 
  11   6  -6       26.70       25.88      9.72 o 
  12   6  -6        1.96       11.25      7.94 o 
  13   6  -6       25.01       20.23      9.16 o 
  14   6  -6       49.73       67.03     13.01 o 
  15   6  -6        4.02        8.26      7.85 o 
   2   0  -5      680.12      858.31     18.08 o 
   4   0  -5      745.83      765.00     12.93 o 
   6   0  -5     2318.28     2829.28     58.00 o 
   8   0  -5      230.88      282.78      9.04 o 
  10   0  -5      760.11      798.10     20.79 o 
  12   0  -5     1386.51     1445.18     48.58 o 
  14   0  -5     1642.57     1698.45     71.34 o 
  16   0  -5      224.12      230.05     10.35 o 
  18   0  -5     2258.83     2314.63     83.97 o 
  20   0  -5      266.53      272.07     28.96 o 
  22   0  -5      569.82      585.63     38.06 o 
  24   0  -5      264.14      240.69     16.97 o 
  26   0  -5       92.38      106.60     12.51 o 
  28   0  -5      168.84      154.94     14.65 o 
  30   0  -5      208.56      178.40     15.36 o 
  32   0  -5      270.45      234.40     18.11 o 
  34   0  -5       15.61        2.48     10.34 o 
  36   0  -5      131.21      123.93     18.32 o 
   0   1  -5     1787.90     1849.71     35.16 o 
   1   1  -5      775.67      968.81     11.49 o 
   2   1  -5      891.53     1019.20     15.63 o 
   3   1  -5      160.58      174.16      5.51 o 
   4   1  -5      546.86      587.18     11.46 o 
   5   1  -5      761.19      848.27     12.24 o 
   6   1  -5      965.63     1130.68     12.32 o 
   7   1  -5      490.05      464.84     11.87 o 
   8   1  -5      233.39      232.99      6.29 o 
   9   1  -5      597.29      521.03     15.71 o 
  10   1  -5      329.08      366.22     10.12 o 
  11   1  -5     1301.75     1364.78     29.10 o 
  12   1  -5       10.81        9.57      3.09 o 
  13   1  -5      187.42      190.07      7.63 o 
  14   1  -5      179.10      200.39      8.13 o 
  15   1  -5      828.32      821.89     29.15 o 
  16   1  -5       22.08       22.58      4.03 o 
  17   1  -5      561.42      538.31     12.74 o 
  18   1  -5     1301.37     1280.76     46.86 o 
  19   1  -5      378.54      381.33     13.74 o 
  20   1  -5      377.82      356.10     13.32 o 
  21   1  -5        3.32        0.76      4.32 o 
  22   1  -5        8.97       14.67      5.00 o 
  23   1  -5      117.27      119.27      9.08 o 
  24   1  -5       71.54       68.08      7.83 o 
  25   1  -5      121.32      113.48      9.32 o 
  26   1  -5      364.04      364.07     14.79 o 
  27   1  -5      149.23      141.32     10.46 o 
  28   1  -5      364.47      357.76     17.52 o 
  29   1  -5       34.84       35.24      7.11 o 
  30   1  -5       30.95       38.37      7.47 o 
  31   1  -5      101.48      105.27      9.15 o 
  32   1  -5       63.44       66.85      8.13 o 
  33   1  -5       62.79       65.47      8.19 o 
  34   1  -5       67.20       49.21      7.96 o 
  35   1  -5      215.84      235.98     12.82 o 
  36   1  -5        5.84       15.60      6.48 o 
  37   1  -5       31.19       31.00      7.60 o 
   1   2  -5      108.45      108.28      6.13 o 
   2   2  -5      463.78      480.77     10.47 o 
   3   2  -5      661.03      680.96     16.15 o 
   4   2  -5      185.05      199.83      6.29 o 
   5   2  -5      788.60      881.28     11.90 o 
   6   2  -5      105.28      122.50      6.09 o 
   7   2  -5     1258.37     1325.02     46.98 o 
   8   2  -5      346.69      341.92      9.40 o 
   9   2  -5      368.59      372.24     10.64 o 
  10   2  -5      312.50      330.29      9.38 o 
  11   2  -5      830.20      795.56     14.26 o 
  12   2  -5      145.54      156.26      7.16 o 
  13   2  -5     1340.48     1271.63     47.54 o 
  14   2  -5        2.67        4.35      3.07 o 
  15   2  -5      551.96      495.58     17.01 o 
  16   2  -5       16.54       15.47      3.64 o 
  17   2  -5      199.16      206.27      8.47 o 
  18   2  -5        7.86       12.44      3.59 o 
  19   2  -5      340.58      336.33     10.71 o 
  20   2  -5       36.65       35.64      4.91 o 
  21   2  -5      441.46      415.05     12.14 o 
  22   2  -5      140.05      123.48      7.64 o 
  23   2  -5      303.06      321.08     12.94 o 
  24   2  -5        4.58        0.84      6.27 o 
  25   2  -5      288.50      270.98     12.43 o 
  26   2  -5       43.10       26.54      6.00 o 
  27   2  -5       59.90       62.39      7.72 o 
  28   2  -5       92.46       83.14      8.51 o 
  29   2  -5      115.33      128.16     10.10 o 
  30   2  -5        3.21        7.12      5.31 o 
  31   2  -5       86.06      104.83      9.69 o 
  32   2  -5      116.56      119.94     10.47 o 
  33   2  -5      160.55      192.85     12.45 o 
  34   2  -5        0.90        0.13      5.56 o 
  35   2  -5       83.88       79.97     10.75 o 
  36   2  -5        4.54        5.17      6.88 o 
   0   3  -5     1917.63     2189.47    158.89 o 
   1   3  -5       92.75      125.22     10.41 o 
   2   3  -5     1503.20     1620.58     62.36 o 
   3   3  -5      130.11      158.61      5.91 o 
   4   3  -5       68.53       83.05      8.11 o 
   5   3  -5      569.96      584.19     25.42 o 
   6   3  -5      359.81      366.60      8.50 o 
   7   3  -5       46.89       57.10      4.23 o 
   8   3  -5      908.93      927.54     29.08 o 
   9   3  -5      171.87      157.44      9.48 o 
  10   3  -5      536.83      559.94     23.93 o 
  11   3  -5      410.61      414.22     11.62 o 
  12   3  -5      119.72      130.23      6.38 o 
  13   3  -5       11.57       11.62      3.04 o 
  14   3  -5      175.87      167.57      6.91 o 
  15   3  -5        7.69       13.16      3.20 o 
  16   3  -5      149.21      147.02      6.84 o 
  17   3  -5      111.51      126.50      6.61 o 
  18   3  -5       57.23       55.52      5.01 o 
  19   3  -5       75.18       77.94      5.81 o 
  20   3  -5      251.65      243.89      8.94 o 
  21   3  -5       60.36       70.61      5.76 o 
  22   3  -5      141.12      149.67     12.15 o 
  23   3  -5        0.75        2.49      3.35 o 
  24   3  -5      185.57      211.39      9.06 o 
  25   3  -5       82.26       86.53      6.68 o 
  26   3  -5      240.11      269.38     10.26 o 
  27   3  -5       58.53       53.46      6.70 o 
  28   3  -5      185.17      202.28     10.47 o 
  29   3  -5        9.72       12.81      5.21 o 
  30   3  -5       65.18       59.17      7.28 o 
  31   3  -5       30.24       50.26      7.68 o 
  32   3  -5       45.30       48.78      7.71 o 
  33   3  -5        1.09        2.44      5.43 o 
  34   3  -5       83.52       94.01      9.63 o 
   1   4  -5       23.83       21.78      6.67 o 
   2   4  -5      157.46      136.34     12.05 o 
   3   4  -5       21.05       21.66      6.79 o 
   4   4  -5     1060.05      993.33     29.09 o 
   5   4  -5      398.70      353.02     18.00 o 
   6   4  -5      271.48      266.03     15.95 o 
   7   4  -5      278.01      290.07     20.76 o 
   8   4  -5      146.91      142.91     12.30 o 
   9   4  -5       72.35       74.76     10.14 o 
  10   4  -5      210.87      208.59     14.65 o 
  11   4  -5       24.55       30.84      7.80 o 
  12   4  -5      594.70      521.09     25.36 o 
  13   4  -5       96.36      101.08     11.58 o 
  14   4  -5      252.59      246.37     16.51 o 
  15   4  -5      133.46      133.53     13.17 o 
  16   4  -5      356.91      306.11     36.47 o 
  17   4  -5       48.24       54.54      9.97 o 
  18   4  -5       69.29       57.48     10.26 o 
  19   4  -5       13.05       18.93      7.86 o 
  20   4  -5      213.37      227.87     33.62 o 
  21   4  -5      204.82      201.43     16.00 o 
  22   4  -5      206.85      205.99     16.24 o 
  23   4  -5       60.49       61.10     11.05 o 
  24   4  -5       43.35       41.99     10.11 o 
  25   4  -5        2.88       -1.01      6.58 o 
  26   4  -5        7.51        8.99      7.71 o 
  27   4  -5        2.82        9.72      7.88 o 
  28   4  -5       16.74       14.60     12.00 o 
  29   4  -5        5.59        0.84     10.20 o 
   0   5  -5       22.22       14.79     10.00 o 
   1   5  -5      150.74      145.38     13.33 o 
   2   5  -5       65.61       56.14     10.07 o 
   3   5  -5      120.06      123.05     13.04 o 
   4   5  -5       29.31       28.06      8.15 o 
   5   5  -5      141.11      147.80     14.02 o 
   6   5  -5        1.64        6.81      6.36 o 
   7   5  -5      169.02      187.23     15.04 o 
   8   5  -5      204.38      195.60     17.53 o 
   9   5  -5      454.79      437.19     22.11 o 
  10   5  -5      156.55      170.28     14.94 o 
  11   5  -5      197.80      192.45     15.58 o 
  12   5  -5       49.10       34.34      9.29 o 
  13   5  -5       42.43       41.56     10.15 o 
  14   5  -5       29.46       22.58      8.57 o 
  15   5  -5      262.58      249.36     17.83 o 
  16   5  -5        1.83        3.76      6.38 o 
  17   5  -5      181.81      187.32     16.13 o 
  18   5  -5       28.76       20.35      8.80 o 
  19   5  -5      185.61      185.04     28.91 o 
  20   5  -5        0.01        5.71      6.94 o 
  21   5  -5       12.01       16.94      8.17 o 
  22   5  -5        1.57        7.16      7.29 o 
  23   5  -5       36.69       37.18     14.99 o 
  24   5  -5        8.92        9.87     11.64 o 
  25   5  -5       42.89       44.06     15.66 o 
  26   5  -5       32.73       26.18     14.47 o 
   1   6  -5       56.07       56.73     13.19 o 
   2   6  -5       82.32       81.83     12.50 o 
   3   6  -5      201.97      187.07     16.75 o 
   4   6  -5       68.39       59.36     11.45 o 
   5   6  -5      133.19      130.56     16.53 o 
   6   6  -5       12.61       18.05      7.80 o 
   7   6  -5        6.16       13.01      8.99 o 
   8   6  -5       25.96       30.79      9.45 o 
   9   6  -5       62.00       65.23     11.75 o 
  10   6  -5       88.45      102.90     13.92 o 
  11   6  -5       17.46       23.13      8.87 o 
  12   6  -5       45.34       63.60     11.97 o 
  13   6  -5       13.44       26.58      9.14 o 
  14   6  -5       86.17      105.57     14.39 o 
  15   6  -5       87.28       70.13     12.58 o 
  16   6  -5       40.37       72.03     14.75 o 
  17   6  -5       17.29       13.76      8.75 o 
  18   6  -5       52.10       50.84     11.52 o 
  19   6  -5       98.51      117.49     22.83 o 
   0   0  -4    27019.14    25765.48    129.71 o 
   2   0  -4     2254.69     2578.38     28.27 o 
   4   0  -4      961.94     1230.54     38.58 o 
   6   0  -4      691.61      721.37     23.22 o 
   8   0  -4        5.47        7.46      2.17 o 
  10   0  -4      119.26      135.43      5.38 o 
  12   0  -4      967.29      982.12     54.85 o 
  14   0  -4      137.95      134.93      7.26 o 
  16   0  -4      978.25      983.85     43.92 o 
  18   0  -4      387.39      411.11     31.87 o 
  20   0  -4      549.60      608.13     52.71 o 
  22   0  -4      879.46      882.02     66.24 o 
  24   0  -4      623.51      600.78     21.74 o 
  26   0  -4     1183.51     1191.78     40.59 o 
  28   0  -4      404.62      402.35     19.64 o 
  30   0  -4      288.13      286.78     17.98 o 
  32   0  -4       77.75       54.19     10.82 o 
  34   0  -4      134.34      130.26     14.72 o 
  36   0  -4       11.56        7.62      9.07 o 
  38   0  -4       34.83       26.10     11.00 o 
   1   1  -4       21.55       22.77      2.29 o 
   2   1  -4      135.93      112.78      4.02 o 
   3   1  -4      332.71      340.95      6.87 o 
   4   1  -4      452.74      484.78      9.07 o 
   5   1  -4     3518.00     3782.21     85.65 o 
   6   1  -4      419.70      462.10     16.30 o 
   7   1  -4     2791.51     3048.71     91.34 o 
   8   1  -4      522.30      639.69     29.33 o 
   9   1  -4      337.00      274.37      9.57 o 
  10   1  -4      515.18      495.85     27.09 o 
  11   1  -4      320.61      377.87     13.43 o 
  12   1  -4     3069.36     3122.31    112.10 o 
  13   1  -4      542.03      557.85     26.23 o 
  14   1  -4      954.27      943.88     44.79 o 
  15   1  -4      178.22      178.31      7.14 o 
  16   1  -4       78.39       81.86      5.29 o 
  17   1  -4      421.26      371.55     12.28 o 
  18   1  -4       57.72       64.49      5.23 o 
  19   1  -4      435.79      363.84     11.95 o 
  20   1  -4      107.29      105.73      6.57 o 
  21   1  -4      954.08      861.09     16.02 o 
  22   1  -4       14.49       16.13      4.79 o 
  23   1  -4      837.09      777.26     42.20 o 
  24   1  -4      113.65      113.46      8.77 o 
  25   1  -4      217.50      189.51     10.83 o 
  26   1  -4      111.22      124.49      9.40 o 
  27   1  -4       32.32       24.57      6.09 o 
  28   1  -4      174.94      162.07     10.60 o 
  29   1  -4       82.00       67.38      8.19 o 
  30   1  -4       63.68       67.09      8.30 o 
  31   1  -4       21.39       11.86      5.92 o 
  32   1  -4        9.05        7.20      5.78 o 
  33   1  -4       52.36       33.62      7.64 o 
  34   1  -4       45.21       41.03      8.05 o 
  35   1  -4       21.04       15.44      6.73 o 
  36   1  -4        1.03       -0.68      6.14 o 
  37   1  -4       26.10       42.18      8.23 o 
  38   1  -4       50.95       43.26      8.50 o 
   0   2  -4      390.46      500.22     13.28 o 
   1   2  -4       85.05       93.61      4.71 o 
   2   2  -4      447.72      518.79     16.21 o 
   3   2  -4      141.47      158.06      5.75 o 
   4   2  -4      165.24      180.88      6.08 o 
   5   2  -4     1773.99     1934.85     46.25 o 
   6   2  -4      112.60      146.88      4.78 o 
   7   2  -4     1416.63     1470.59     42.41 o 
   8   2  -4      877.85      952.71     23.13 o 
   9   2  -4     1339.30     1297.17     38.46 o 
  10   2  -4      703.16      814.12     22.34 o 
  11   2  -4     1404.97     1460.26     49.35 o 
  12   2  -4        6.52        5.26      2.61 o 
  13   2  -4       13.54       14.83      3.08 o 
  14   2  -4       45.58       53.39      4.44 o 
  15   2  -4      268.03      272.05      8.94 o 
  16   2  -4      348.28      344.24      9.76 o 
  17   2  -4     1077.85     1014.40     25.12 o 
  18   2  -4       96.69       93.63      6.06 o 
  19   2  -4      717.17      692.17     19.33 o 
  20   2  -4        1.08        5.15      3.10 o 
  21   2  -4      267.25      245.19      9.12 o 
  22   2  -4       42.06       34.95      4.65 o 
  23   2  -4       45.53       38.55      4.99 o 
  24   2  -4       47.11       47.36      5.40 o 
  25   2  -4       45.77       39.32      5.31 o 
  26   2  -4        0.78        1.11      3.96 o 
  27   2  -4       37.30       49.99      6.85 o 
  28   2  -4      215.15      200.01     11.05 o 
  29   2  -4        1.44        3.07      6.95 o 
  30   2  -4       71.76       76.79      8.25 o 
  31   2  -4      186.56      184.12     11.25 o 
  32   2  -4       13.58       11.35      5.55 o 
  33   2  -4      262.46      259.00     15.14 o 
  34   2  -4       23.79       14.76      6.90 o 
  35   2  -4      292.92      269.08     15.78 o 
  36   2  -4        7.81       10.10      7.00 o 
  37   2  -4      116.36      120.63     12.20 o 
   1   3  -4      211.92      224.68     12.24 o 
   2   3  -4      570.48      503.77     17.79 o 
   3   3  -4      344.53      317.65     14.61 o 
   4   3  -4      183.39      179.27     12.64 o 
   5   3  -4      355.48      313.70     17.01 o 
   6   3  -4       76.36       72.06      8.26 o 
   7   3  -4      102.87       88.06      4.79 o 
   8   3  -4      199.77      202.51      7.08 o 
   9   3  -4      240.27      203.92     10.81 o 
  10   3  -4      478.83      440.64     25.07 o 
  11   3  -4       66.67       83.29      4.40 o 
  12   3  -4     1551.80     1613.90     75.27 o 
  13   3  -4       89.00       87.21      9.07 o 
  14   3  -4      834.48      855.23     40.46 o 
  15   3  -4      172.81      182.26      6.39 o 
  16   3  -4      758.29      775.63     21.88 o 
  17   3  -4       43.07       41.35      3.95 o 
  18   3  -4      475.13      486.46     24.66 o 
  19   3  -4      309.30      319.23     14.60 o 
  20   3  -4      151.60      150.42      6.72 o 
  21   3  -4       22.48       29.78      4.04 o 
  22   3  -4      203.10      193.95      7.71 o 
  23   3  -4       29.10       25.10      4.11 o 
  24   3  -4        7.22        4.48      3.15 o 
  25   3  -4       27.83       26.78      4.42 o 
  26   3  -4       30.43       35.08      4.79 o 
  27   3  -4       16.95       14.70      4.08 o 
  28   3  -4      351.62      360.13     11.28 o 
  29   3  -4       22.50       21.06      4.98 o 
  30   3  -4       88.61       94.66      8.53 o 
  31   3  -4      110.24      105.52      9.25 o 
  32   3  -4       28.94       42.11      6.89 o 
  33   3  -4       83.18       78.52      8.49 o 
  34   3  -4       10.81       14.83      6.01 o 
  35   3  -4        3.26       -0.43      5.18 o 
   0   4  -4     1132.53     1029.03     39.72 o 
   1   4  -4       11.41       13.92      5.64 o 
   2   4  -4      863.51      822.73     25.29 o 
   3   4  -4      251.11      243.11     16.05 o 
   4   4  -4      632.57      555.67     20.98 o 
   5   4  -4      197.30      205.97     13.69 o 
   6   4  -4      198.66      188.35     20.15 o 
   7   4  -4      416.91      388.27     22.98 o 
   8   4  -4      117.25      107.20     10.71 o 
   9   4  -4      166.52      146.40     12.06 o 
  10   4  -4       91.07       79.01      9.65 o 
  11   4  -4      205.28      186.47     13.45 o 
  12   4  -4       19.11       15.59      6.45 o 
  13   4  -4      183.29      148.11     21.61 o 
  14   4  -4       11.57       16.35      6.45 o 
  15   4  -4       65.80       72.89      9.83 o 
  16   4  -4       55.09       50.95      9.13 o 
  17   4  -4      103.55       88.29     10.83 o 
  18   4  -4      172.73      186.11     14.25 o 
  19   4  -4       22.00       18.27      7.01 o 
  20   4  -4       12.49       11.34      6.64 o 
  21   4  -4       49.60       52.62      9.84 o 
  22   4  -4        1.21       -3.20      5.48 o 
  23   4  -4        6.56        8.36      6.86 o 
  24   4  -4      145.34      161.81     17.64 o 
  25   4  -4       33.34       19.26     11.16 o 
  26   4  -4      568.21      548.32     35.76 o 
  27   4  -4        1.73       14.63     10.84 o 
  28   4  -4      196.32      177.31     23.35 o 
  29   4  -4       35.73       38.30     14.57 o 
  30   4  -4       34.26       30.42     13.96 o 
  31   4  -4       13.07        6.08     10.93 o 
  32   4  -4        6.80       13.19     12.86 o 
   1   5  -4      189.04      167.41     13.61 o 
   2   5  -4       40.10       34.54      8.22 o 
   3   5  -4      232.66      231.29     15.63 o 
   4   5  -4       41.35       42.49      8.53 o 
   5   5  -4      378.68      380.08     19.46 o 
   6   5  -4       47.96       50.30      9.10 o 
   7   5  -4      175.02      168.05     13.80 o 
   8   5  -4       38.18       36.92     10.93 o 
   9   5  -4      167.95      167.01     13.97 o 
  10   5  -4      138.61      130.94     13.16 o 
  11   5  -4       94.24       98.28     12.08 o 
  12   5  -4      149.50      182.50     14.94 o 
  13   5  -4       46.40       44.21      9.29 o 
  14   5  -4       58.83       38.44     11.48 o 
  15   5  -4       67.01       75.06     11.27 o 
  16   5  -4       14.66       10.49      6.94 o 
  17   5  -4      126.94      133.74     23.85 o 
  18   5  -4       61.71       51.81     10.28 o 
  19   5  -4      309.97      336.45     19.98 o 
  20   5  -4       21.68       28.12      8.78 o 
  21   5  -4      330.39      334.77     29.78 o 
  22   5  -4       43.90       36.09     13.96 o 
  23   5  -4      127.35      140.06     22.13 o 
  24   5  -4        7.80       16.63     11.42 o 
  25   5  -4       35.04       18.04     12.22 o 
  26   5  -4       26.75       23.48     13.67 o 
  27   5  -4        3.27        1.67     10.10 o 
  28   5  -4       10.58        3.70     11.22 o 
   0   6  -4      251.28      217.60     23.61 o 
   1   6  -4       15.85       27.38      8.61 o 
   2   6  -4      245.45      250.19     17.71 o 
   3   6  -4       98.73       82.30     11.84 o 
   4   6  -4       77.56       67.73     11.43 o 
   5   6  -4        5.36       10.31      6.84 o 
   6   6  -4        6.66        4.20      5.74 o 
   7   6  -4      208.43      203.18     16.50 o 
   8   6  -4        8.18       13.25      6.98 o 
   9   6  -4      181.13      175.56     15.96 o 
  10   6  -4        3.25       -0.19      5.16 o 
  11   6  -4       62.45       56.41     12.67 o 
  12   6  -4       52.81       39.96      9.92 o 
  13   6  -4       14.47        8.98      7.29 o 
  14   6  -4       19.41       19.73      8.48 o 
  15   6  -4       25.12       21.43      8.37 o 
  16   6  -4       43.89       36.54     10.02 o 
  17   6  -4       40.95       50.33     16.76 o 
  18   6  -4        4.98        4.99     10.74 o 
  19   6  -4       46.69       48.27     16.02 o 
  20   6  -4       18.36        5.79     11.87 o 
  21   6  -4       43.15       64.55     18.75 o 
   1   7  -4        5.09        8.83      7.49 o 
   2   7  -4       35.65       26.66      9.78 o 
   3   7  -4        6.13        9.26      7.78 o 
   4   7  -4       90.37       93.72     14.02 o 
   5   7  -4        6.88        2.25      6.32 o 
   6   7  -4        0.75        9.68      7.46 o 
   7   7  -4       15.19       10.50      7.66 o 
   8   7  -4       24.43       13.39      8.37 o 
   9   7  -4       15.23       16.54      8.73 o 
  10   7  -4       66.85       82.44     13.62 o 
   2   0  -3     1994.73     2098.33     71.38 o 
   4   0  -3     2461.33     2629.89     24.68 o 
   6   0  -3     6364.21     6820.24     83.97 o 
   8   0  -3      946.42      993.55     48.80 o 
  10   0  -3      293.29      299.81      9.07 o 
  12   0  -3     1024.34     1221.52     29.04 o 
  14   0  -3     2014.39     2437.80     43.10 o 
  16   0  -3     1139.17     1243.76    111.58 o 
  18   0  -3     1792.53     2005.26     43.26 o 
  20   0  -3     1135.43     1244.77     36.05 o 
  22   0  -3      633.20      651.33     27.82 o 
  24   0  -3      191.35      206.64     17.91 o 
  26   0  -3       42.77       45.86     11.22 o 
  28   0  -3      293.84      279.68     16.17 o 
  30   0  -3      240.11      224.89     15.50 o 
  32   0  -3      141.93      134.71     13.56 o 
  34   0  -3       50.39       53.48     14.96 o 
  36   0  -3        7.68        5.66     11.80 o 
  38   0  -3      169.97      150.74     22.26 o 
  40   0  -3      139.75      137.55     22.51 o 
   0   1  -3      460.68      455.78     11.29 o 
   1   1  -3     3931.74     4492.16     97.23 o 
   2   1  -3      168.00      206.32      4.89 o 
   3   1  -3     1584.33     1706.23     20.79 o 
   4   1  -3      195.91      212.70      5.84 o 
   5   1  -3     1922.82     2067.24     51.90 o 
   6   1  -3     2568.08     2784.33     95.06 o 
   7   1  -3      602.05      598.59      9.91 o 
   8   1  -3      655.66      673.82     22.94 o 
   9   1  -3      969.46      947.72     32.09 o 
  10   1  -3      446.90      464.28     11.87 o 
  11   1  -3        3.32       11.57      2.43 o 
  12   1  -3      110.38      116.15      5.24 o 
  13   1  -3      125.58      148.13      8.43 o 
  14   1  -3     1297.97     1379.44     53.45 o 
  15   1  -3        3.79        0.58      2.18 o 
  16   1  -3      412.03      370.75     12.24 o 
  17   1  -3      479.41      466.44     17.26 o 
  18   1  -3      244.40      249.13      7.28 o 
  19   1  -3       73.17       70.31      5.17 o 
  20   1  -3      140.48      131.45      6.62 o 
  21   1  -3      410.39      406.06     17.05 o 
  22   1  -3       86.22       92.42      7.23 o 
  23   1  -3      253.88      228.78     10.46 o 
  24   1  -3      158.39      158.60      9.12 o 
  25   1  -3      606.07      590.82     23.01 o 
  26   1  -3      227.42      228.59     14.23 o 
  27   1  -3      388.04      370.84     17.60 o 
  28   1  -3       54.94       74.49     10.22 o 
  29   1  -3      127.99      131.27     14.94 o 
  30   1  -3      322.47      308.50     25.42 o 
  31   1  -3      366.29      343.01     18.64 o 
  32   1  -3       61.87       61.09     10.65 o 
  33   1  -3      125.34      119.06     13.40 o 
  34   1  -3       35.38       36.09     12.86 o 
  35   1  -3       19.86       11.56      6.61 o 
  36   1  -3       35.42       30.37      8.60 o 
  37   1  -3       51.46       41.17      9.46 o 
  38   1  -3       17.25       19.13      8.19 o 
  39   1  -3       24.62       32.46      8.93 o 
   1   2  -3       37.98       44.09      2.93 o 
   2   2  -3      442.89      498.94     16.67 o 
   3   2  -3     2262.01     2570.20     95.91 o 
   4   2  -3      253.85      275.36      9.15 o 
   5   2  -3      403.65      519.59     17.79 o 
   6   2  -3      938.49     1199.73     32.10 o 
   7   2  -3     2271.19     2541.30     62.00 o 
   8   2  -3      688.84      766.26     16.78 o 
   9   2  -3      229.58      226.02      7.40 o 
  10   2  -3       95.58      115.30      6.74 o 
  11   2  -3     2842.51     2705.83     69.69 o 
  12   2  -3      393.36      439.82     11.19 o 
  13   2  -3     1666.73     1525.31     41.44 o 
  14   2  -3      230.37      239.22      8.81 o 
  15   2  -3     1203.90     1097.42     34.83 o 
  16   2  -3       60.85       66.69      4.70 o 
  17   2  -3      450.50      416.61      9.94 o 
  18   2  -3        7.38        5.61      2.71 o 
  19   2  -3      733.91      687.59     20.80 o 
  20   2  -3       39.54       38.14      4.30 o 
  21   2  -3      112.63      111.46      6.51 o 
  22   2  -3      220.85      197.46      8.92 o 
  23   2  -3      822.97      764.84     16.87 o 
  24   2  -3      147.44      142.48      7.58 o 
  25   2  -3       19.13       24.16      4.39 o 
  26   2  -3      192.25      175.45      8.45 o 
  27   2  -3       39.39       39.76      5.32 o 
  28   2  -3       15.04       17.89      4.50 o 
  29   2  -3      266.79      246.29     11.73 o 
  30   2  -3        7.68        7.89      5.44 o 
  31   2  -3       79.38       69.88     11.35 o 
  32   2  -3       13.01        8.34      5.44 o 
  33   2  -3        2.50        1.56      5.28 o 
  34   2  -3        1.89        0.76      5.34 o 
  35   2  -3       27.69       18.32      7.02 o 
  36   2  -3        5.34        2.33      5.79 o 
  37   2  -3       73.56       81.29     10.45 o 
  38   2  -3       42.80       50.51      9.21 o 
   1   3  -3      179.29      180.54     10.74 o 
   2   3  -3      937.95      895.94     22.12 o 
   3   3  -3      315.58      360.35     14.55 o 
   4   3  -3     1648.72     1691.52     40.43 o 
   5   3  -3      117.98      165.75     10.50 o 
   6   3  -3     1123.67     1078.37     56.57 o 
   7   3  -3       14.16       14.06      4.87 o 
   8   3  -3      420.52      403.48     26.07 o 
   9   3  -3      428.71      412.72     15.99 o 
  10   3  -3      854.87      774.08     29.04 o 
  11   3  -3        0.51       -1.19      4.20 o 
  12   3  -3      346.65      344.19     28.32 o 
  13   3  -3       63.06       85.49      8.71 o 
  14   3  -3       97.42      109.29      6.34 o 
  15   3  -3      257.38      243.09      7.97 o 
  16   3  -3      405.08      421.78     11.99 o 
  17   3  -3       15.59       15.05      3.74 o 
  18   3  -3      330.24      318.20     22.73 o 
  19   3  -3       10.10        7.71      2.43 o 
  20   3  -3      460.80      450.67     14.87 o 
  21   3  -3       75.00       83.59      5.68 o 
  22   3  -3      178.69      177.11      6.57 o 
  23   3  -3       34.98       43.78      4.08 o 
  24   3  -3       73.47       76.28      5.16 o 
  25   3  -3      125.54      142.10      6.58 o 
  26   3  -3       78.19       80.38      5.88 o 
  27   3  -3       77.23       79.53      6.09 o 
  28   3  -3       87.49       84.06      6.40 o 
  29   3  -3        9.06        4.73      3.71 o 
  30   3  -3      120.02      133.66      7.87 o 
  31   3  -3       25.89       26.75      5.03 o 
  32   3  -3      137.97      164.67      9.72 o 
  33   3  -3        5.59       13.73      5.28 o 
  34   3  -3      201.36      214.51     11.04 o 
  35   3  -3       55.18       50.37      6.96 o 
  36   3  -3       96.63      108.80      8.92 o 
   1   4  -3       59.43       70.66      8.48 o 
   2   4  -3      237.27      234.45     29.56 o 
   3   4  -3      341.85      347.13     16.06 o 
   4   4  -3       75.83       77.96      8.92 o 
   5   4  -3        8.54       10.91      7.00 o 
   6   4  -3      233.79      208.38     12.83 o 
   7   4  -3        0.00        0.54      3.86 o 
   8   4  -3      336.49      335.16     16.12 o 
   9   4  -3       64.07       68.12      9.38 o 
  10   4  -3      547.68      563.62     20.73 o 
  11   4  -3      220.52      235.73     14.01 o 
  12   4  -3      293.85      328.11     16.40 o 
  13   4  -3      149.48      157.57     11.97 o 
  14   4  -3      442.02      489.84     20.06 o 
  15   4  -3      320.37      313.18     17.42 o 
  16   4  -3        5.81        4.28      5.17 o 
  17   4  -3       25.30       23.53      6.71 o 
  18   4  -3      352.11      375.74     18.37 o 
  19   4  -3      113.92      120.64     19.33 o 
  20   4  -3      270.25      273.09     24.43 o 
  21   4  -3       84.94       82.37     10.78 o 
  22   4  -3      155.18      167.59     19.97 o 
  23   4  -3       99.28       81.75     15.73 o 
  24   4  -3      105.77      115.39     18.52 o 
  25   4  -3        8.74       14.31     10.23 o 
  26   4  -3      143.44      157.08     21.61 o 
  27   4  -3      110.32      138.84     20.81 o 
  28   4  -3       40.02       42.16     13.73 o 
  29   4  -3       16.81        7.17      9.81 o 
  30   4  -3       33.06       24.93     12.93 o 
  31   4  -3       37.49       45.28     15.60 o 
  32   4  -3      129.89      121.63     21.45 o 
  33   4  -3        3.49       13.73     12.03 o 
   0   5  -3      130.39      159.13     18.33 o 
   1   5  -3      567.85      569.11     22.43 o 
   2   5  -3       55.20       49.12      8.49 o 
   3   5  -3      340.04      321.88     17.32 o 
   4   5  -3       40.85       62.53      9.34 o 
   5   5  -3      365.57      359.36     18.23 o 
   6   5  -3       22.89       21.81      6.57 o 
   7   5  -3      304.48      301.16     16.86 o 
   8   5  -3      134.71      126.11     12.15 o 
   9   5  -3       16.79       16.42      6.41 o 
  10   5  -3       44.59       44.21      8.47 o 
  11   5  -3       10.45        4.13      7.91 o 
  12   5  -3       38.69       34.84      8.26 o 
  13   5  -3      112.12      108.78     11.87 o 
  14   5  -3       45.99       43.03      8.94 o 
  15   5  -3       36.11       32.14      8.76 o 
  16   5  -3       18.11       13.19      6.44 o 
  17   5  -3       51.25       66.27     10.49 o 
  18   5  -3       15.61       21.08      7.27 o 
  19   5  -3       67.94       60.24     15.28 o 
  20   5  -3       75.17       65.61     16.18 o 
  21   5  -3        0.80        6.50      9.17 o 
  22   5  -3       12.63       10.65     10.45 o 
  23   5  -3      127.82      120.80     20.65 o 
  24   5  -3       13.26       15.82     11.71 o 
  25   5  -3      205.86      215.10     25.25 o 
  26   5  -3        3.93       14.02     11.67 o 
  27   5  -3      140.94      194.99     26.08 o 
  28   5  -3       82.60      109.25     20.68 o 
  29   5  -3       10.32        9.68     12.48 o 
   1   6  -3       25.08       31.01      8.52 o 
   2   6  -3       95.43      102.67     12.36 o 
   3   6  -3       32.98       44.14      9.53 o 
   4   6  -3      112.42      119.90     13.18 o 
   5   6  -3       24.45       24.42      8.30 o 
   6   6  -3       31.99       33.68      8.84 o 
   7   6  -3      119.40      117.08     13.23 o 
   8   6  -3        5.86        1.51      5.79 o 
   9   6  -3       10.81       10.32      6.57 o 
  10   6  -3       50.21       48.62     10.00 o 
  11   6  -3       63.41       76.20     14.13 o 
  12   6  -3      121.58      100.07     12.91 o 
  13   6  -3      181.30      186.65     21.56 o 
  14   6  -3       39.35       31.52     13.77 o 
  15   6  -3       54.45       53.71     15.76 o 
  16   6  -3       67.78       62.62     17.08 o 
  17   6  -3        9.62       -1.99      8.72 o 
  18   6  -3      176.06      190.04     25.70 o 
  19   6  -3        1.61       -6.98      8.27 o 
  20   6  -3       72.62       68.76     18.46 o 
  21   6  -3       30.26       34.44     14.38 o 
  22   6  -3       46.94       60.37     18.01 o 
  23   6  -3       25.70       21.48     13.96 o 
   0   7  -3       88.83       82.94     18.27 o 
   1   7  -3        1.69        0.89      6.33 o 
   2   7  -3       17.10       12.55      7.98 o 
   3   7  -3       48.05       53.54     11.29 o 
   4   7  -3       19.57       17.00      8.19 o 
   5   7  -3       33.55       30.08     13.04 o 
   6   7  -3       79.28       87.57     16.00 o 
   7   7  -3        1.65       10.30      7.53 o 
   8   7  -3      125.33      128.61     15.45 o 
   9   7  -3        5.97        4.54      7.18 o 
  10   7  -3       39.45       36.89     15.28 o 
  11   7  -3       10.86       23.25     13.35 o 
  12   7  -3        2.14        5.53      9.52 o 
  13   7  -3        9.34       29.59     15.28 o 
   0   0  -2    14412.41    16329.25     80.66 o 
   2   0  -2      770.01      823.20     17.59 o 
   4   0  -2      178.36      219.60     10.65 o 
  14   0  -2      293.72      287.33     31.26 o 
  16   0  -2      453.92      421.66     32.84 o 
  18   0  -2      937.60      892.23     77.17 o 
  20   0  -2     2076.70     2232.87     46.18 o 
  22   0  -2      621.68      718.52     28.27 o 
  24   0  -2       87.97      104.14     13.44 o 
  26   0  -2      137.98      155.08     16.34 o 
  28   0  -2       79.24       71.37     13.51 o 
  30   0  -2      143.02      137.78     17.33 o 
  32   0  -2      895.70      931.81     40.14 o 
  34   0  -2      132.06      131.55     13.38 o 
  36   0  -2      458.65      442.15     30.59 o 
  38   0  -2      306.17      282.05     26.21 o 
  40   0  -2       65.21       71.85     18.46 o 
   1   1  -2      352.47      408.25     19.73 o 
   2   1  -2     1557.00     1609.80     39.06 o 
   3   1  -2     6535.70     6692.94    295.53 o 
   4   1  -2     1684.02     1832.21     99.22 o 
   5   1  -2      458.31      491.17     18.81 o 
   6   1  -2     1091.51     1047.62     33.08 o 
   7   1  -2      855.06      989.61     33.86 o 
   8   1  -2     2036.23     2172.59     78.84 o 
   9   1  -2     1768.91     1819.78     67.07 o 
  10   1  -2      358.36      388.56      9.38 o 
  11   1  -2      709.47      769.23     34.44 o 
  12   1  -2      289.98      349.11     14.80 o 
  13   1  -2     2304.95     2306.41     61.66 o 
  14   1  -2      448.99      468.11     20.05 o 
  15   1  -2     1474.29     1448.33     63.67 o 
  16   1  -2      108.85      130.16      6.85 o 
  17   1  -2     1049.04     1002.90     35.96 o 
  18   1  -2      243.15      259.99     11.12 o 
  19   1  -2       44.05       63.12      4.80 o 
  20   1  -2      243.22      204.49      7.67 o 
  21   1  -2        1.31        1.25      2.70 o 
  22   1  -2      342.22      318.68     12.19 o 
  23   1  -2      158.06      165.69     11.79 o 
  24   1  -2      667.85      646.92     29.32 o 
  25   1  -2      251.26      222.60     21.62 o 
  26   1  -2       31.50       33.50      5.65 o 
  27   1  -2      196.68      192.66     13.38 o 
  28   1  -2       16.75       22.28      7.19 o 
  29   1  -2      169.84      179.20     13.68 o 
  30   1  -2      100.28      106.16     11.55 o 
  31   1  -2      212.45      219.02     20.29 o 
  32   1  -2      327.49      325.76     24.35 o 
  33   1  -2       49.40       49.37     12.64 o 
  34   1  -2       52.59       54.77     13.86 o 
  35   1  -2       94.01       60.21     14.54 o 
  36   1  -2       22.11       28.21     12.51 o 
  37   1  -2      131.97      115.36     18.62 o 
  38   1  -2       15.01       14.41     12.38 o 
  39   1  -2      115.44       91.56     17.72 o 
  40   1  -2        3.51        5.50     12.00 o 
   0   2  -2     2181.34     2374.31     40.56 o 
   1   2  -2     3369.99     3524.92     34.81 o 
   2   2  -2       33.85       64.84     25.01 o 
   3   2  -2     1542.74     1526.31     23.15 o 
   4   2  -2      254.73      294.49     13.35 o 
   5   2  -2     1208.91     1246.11     58.88 o 
   6   2  -2      343.45      350.84     17.97 o 
   7   2  -2      204.63      224.03      9.19 o 
   8   2  -2     2597.88     2996.77    130.71 o 
   9   2  -2     1466.87     1725.51     66.62 o 
  10   2  -2     1869.59     2085.05     83.95 o 
  11   2  -2      910.86      961.91     21.38 o 
  12   2  -2      336.82      342.89     12.25 o 
  13   2  -2       60.36       71.77      4.18 o 
  14   2  -2      487.37      471.91     14.86 o 
  15   2  -2       40.52       44.92      3.61 o 
  16   2  -2      109.94      115.32      5.31 o 
  17   2  -2      501.64      445.22      9.56 o 
  18   2  -2       54.06       63.19      4.47 o 
  19   2  -2       19.30       18.17      3.16 o 
  20   2  -2       82.18       86.06      5.41 o 
  21   2  -2       96.02       81.40      5.45 o 
  22   2  -2       73.15       79.58      5.55 o 
  23   2  -2      297.84      295.12      9.33 o 
  24   2  -2      107.96      112.55      6.70 o 
  25   2  -2     1629.25     1595.56     23.37 o 
  26   2  -2       29.98       40.95      4.96 o 
  27   2  -2      436.49      426.24     13.37 o 
  28   2  -2       57.89       58.53      6.30 o 
  29   2  -2      425.66      428.77     13.90 o 
  30   2  -2       53.06       54.02      6.46 o 
  31   2  -2       56.68       47.10      6.45 o 
  32   2  -2        7.41        6.42      5.24 o 
  33   2  -2       12.51        8.24      5.57 o 
  34   2  -2       18.85       18.97      6.71 o 
  35   2  -2        1.88       -1.05      5.00 o 
  36   2  -2        1.25        9.20      6.00 o 
  37   2  -2       44.30       35.37      8.02 o 
  38   2  -2        1.34        3.37      6.18 o 
  39   2  -2       10.11       14.19      7.51 o 
   1   3  -2      521.24      615.12     24.60 o 
   2   3  -2     1758.83     1954.03     30.51 o 
   3   3  -2      147.15      172.43      9.98 o 
   4   3  -2     1861.43     1916.60     77.28 o 
   5   3  -2      160.50      192.00     10.47 o 
   6   3  -2      836.23      772.10     31.49 o 
   7   3  -2      316.84      398.75     12.13 o 
   8   3  -2      749.55      769.90     31.84 o 
   9   3  -2      384.53      373.32     30.26 o 
  10   3  -2      137.94      175.35     18.03 o 
  11   3  -2      337.31      328.54     13.83 o 
  12   3  -2      127.12      158.23     20.05 o 
  13   3  -2      250.79      250.88     16.63 o 
  14   3  -2       41.04       45.86      6.84 o 
  15   3  -2       69.66       67.04      7.87 o 
  16   3  -2      157.74      168.17     11.15 o 
  17   3  -2       49.31       50.73      7.61 o 
  18   3  -2     1263.03     1275.55    119.05 o 
  19   3  -2      116.47      131.00      6.47 o 
  20   3  -2     1640.52     1676.47     52.00 o 
  21   3  -2       53.20       49.08      5.16 o 
  22   3  -2      250.81      261.75      9.52 o 
  23   3  -2       96.69       88.57      7.67 o 
  24   3  -2       92.94       74.23     25.84 o 
  25   3  -2       49.63       49.67     10.90 o 
  26   3  -2       46.33       45.08      4.13 o 
  27   3  -2       15.58        7.66      3.05 o 
  28   3  -2        1.26        0.63      2.76 o 
  29   3  -2       76.72       75.61      5.60 o 
  30   3  -2       46.52       41.27      4.85 o 
  31   3  -2       33.78       41.51      5.03 o 
  32   3  -2       13.75       13.83      4.18 o 
  33   3  -2       11.63        5.24      6.14 o 
  34   3  -2        9.52        9.90      6.69 o 
  35   3  -2        5.13        1.99      8.52 o 
  36   3  -2        4.01       -5.47      7.82 o 
  37   3  -2       15.03       37.95     10.97 o 
   0   4  -2      201.45      220.27     17.59 o 
   1   4  -2      520.63      450.82     17.05 o 
   2   4  -2       52.08       59.43      7.56 o 
   3   4  -2      372.13      356.55     15.39 o 
   4   4  -2      234.50      233.45     12.81 o 
   5   4  -2      180.97      174.45     11.24 o 
   6   4  -2      664.50      665.95     20.93 o 
   7   4  -2       41.02       42.56      6.81 o 
   8   4  -2      692.25      712.81     23.62 o 
   9   4  -2       65.86       72.93      8.44 o 
  10   4  -2      735.66      778.77     29.14 o 
  11   4  -2       38.83       34.63      6.85 o 
  12   4  -2      241.24      250.44     13.85 o 
  13   4  -2      206.79      191.90     19.76 o 
  14   4  -2      465.07      437.28     30.59 o 
  15   4  -2      228.52      230.45     13.71 o 
  16   4  -2      570.23      595.61     50.80 o 
  17   4  -2       80.96       88.51      9.93 o 
  18   4  -2       41.63       51.62     14.71 o 
  19   4  -2        9.44       13.81      6.22 o 
  20   4  -2      119.47      113.72     17.11 o 
  21   4  -2        2.87        0.29      7.36 o 
  22   4  -2        5.01       -4.41      5.47 o 
  23   4  -2       42.17       38.01     12.29 o 
  24   4  -2       50.63       50.27     13.96 o 
  25   4  -2      227.58      193.39     21.93 o 
  26   4  -2       20.73       20.74     11.58 o 
  27   4  -2       89.61      120.70     19.23 o 
  28   4  -2       20.86       15.69     11.55 o 
  29   4  -2        3.99       -4.76      8.30 o 
  30   4  -2       56.82       50.01     15.21 o 
  31   4  -2        2.29        1.96      9.10 o 
  32   4  -2      120.65      145.59     23.12 o 
  33   4  -2       34.72       50.53     16.08 o 
  34   4  -2      101.70      110.35     21.52 o 
   1   5  -2        4.87        4.40      4.64 o 
   2   5  -2      221.60      234.50     23.74 o 
   3   5  -2      148.53      140.37     11.61 o 
   4   5  -2        1.14       -0.40      3.96 o 
   5   5  -2        3.96        9.16      5.16 o 
   6   5  -2      124.56      136.91     11.78 o 
   7   5  -2        5.09        1.48      4.51 o 
   8   5  -2       45.74       60.55      8.89 o 
   9   5  -2      701.45      711.44     36.21 o 
  10   5  -2      134.72      140.27     12.27 o 
  11   5  -2      176.29      177.46     24.41 o 
  12   5  -2       29.90       38.20      7.78 o 
  13   5  -2      685.06      711.87     56.41 o 
  14   5  -2       65.40       62.72      9.35 o 
  15   5  -2      147.63      158.23     13.11 o 
  16   5  -2       10.15       14.96      9.26 o 
  17   5  -2      286.88      263.37     24.89 o 
  18   5  -2        9.15        9.39      8.62 o 
  19   5  -2        5.37        9.33      8.75 o 
  20   5  -2       29.18       29.94     12.32 o 
  21   5  -2        2.26       -1.64      8.59 o 
  22   5  -2       10.06        9.39      9.97 o 
  23   5  -2       29.03       41.78     14.73 o 
  24   5  -2       73.42       88.60     18.75 o 
  25   5  -2        3.06       15.73     11.71 o 
  26   5  -2       42.21       26.15     12.25 o 
  27   5  -2       33.33       13.83     12.00 o 
  28   5  -2       35.16       22.93     14.28 o 
  29   5  -2      109.49      114.78     21.87 o 
  30   5  -2        5.61        4.86     10.55 o 
   0   6  -2      195.49      168.04     20.20 o 
   1   6  -2      290.92      292.62     17.92 o 
   2   6  -2       36.03       38.60      8.89 o 
   3   6  -2       20.19       22.93      7.46 o 
   4   6  -2       57.09       62.02     10.09 o 
   5   6  -2       65.42       63.35     10.23 o 
   6   6  -2       59.23       55.08      9.62 o 
   7   6  -2       15.61       13.14      7.43 o 
   8   6  -2      114.23      118.77     12.80 o 
   9   6  -2       20.46       29.26      8.00 o 
  10   6  -2       29.65       35.22      8.86 o 
  11   6  -2        1.97       -0.90      5.45 o 
  12   6  -2       10.76       19.84     10.77 o 
  13   6  -2        7.01        3.54      9.04 o 
  14   6  -2       31.64       24.38     12.16 o 
  15   6  -2       15.11       -3.06      8.43 o 
  16   6  -2       53.37       76.58     17.59 o 
  17   6  -2       41.50       37.60     14.25 o 
  18   6  -2      120.85      103.66     20.26 o 
  19   6  -2        9.10        4.18      8.81 o 
  20   6  -2       36.45       39.46     15.44 o 
  21   6  -2        8.15       34.16     14.83 o 
  22   6  -2        6.22        7.69     10.52 o 
  23   6  -2       56.01       56.38     17.91 o 
  24   6  -2        4.31        3.34     11.32 o 
   1   7  -2       24.44       26.80      8.88 o 
   2   7  -2       36.49       30.90     14.59 o 
   3   7  -2        4.70       11.94      7.25 o 
   4   7  -2       34.97       39.92     10.17 o 
   5   7  -2       22.64       28.06      9.19 o 
   6   7  -2      105.43      120.21     14.41 o 
   7   7  -2        6.02        6.53     10.03 o 
   8   7  -2      109.73      133.50     22.19 o 
   9   7  -2        3.12        2.80     10.10 o 
  10   7  -2       28.54       42.77     15.47 o 
  11   7  -2       16.43       32.84     14.50 o 
  12   7  -2        0.16       -8.30      8.30 o 
  13   7  -2       14.61       12.77     11.45 o 
  14   7  -2        8.08        7.30      9.46 o 
  15   7  -2        3.04        5.72     10.07 o 
  10   0  -1     2824.47     2711.36     30.52 o 
  12   0  -1     1682.66     1463.47     24.64 o 
  14   0  -1     1545.28     1583.56     31.49 o 
  16   0  -1     1552.24     1527.70     33.32 o 
  18   0  -1     1072.02     1133.43     30.52 o 
  20   0  -1     1026.34      956.29     30.07 o 
  22   0  -1     1198.03     1171.03     34.70 o 
  24   0  -1      545.89      572.99     26.08 o 
  26   0  -1      115.13      122.25     14.83 o 
  28   0  -1       54.59       45.35     11.35 o 
  30   0  -1      308.07      349.11     24.70 o 
  32   0  -1      432.73      432.06     27.82 o 
  34   0  -1        7.96       10.52     10.13 o 
  36   0  -1       37.60       46.89     14.86 o 
  38   0  -1      296.34      303.44     26.82 o 
  40   0  -1      330.82      331.62     29.27 o 
   0   1  -1     4507.05     4664.81     40.84 o 
   1   1  -1    10262.99    10901.32    282.71 o 
   2   1  -1     2492.21     2357.67    107.09 o 
   3   1  -1      123.13      124.57      6.25 o 
   4   1  -1      207.74      236.88      9.43 o 
   5   1  -1     6467.06     6602.27    229.32 o 
   6   1  -1    21948.74    21981.98    915.49 o 
   7   1  -1      105.06      107.90      5.85 o 
   8   1  -1     5331.95     5345.73    339.56 o 
   9   1  -1      458.91      401.32     13.82 o 
  10   1  -1      134.37      147.45      5.76 o 
  11   1  -1      944.75      956.62     27.73 o 
  12   1  -1      239.50      280.85     10.18 o 
  13   1  -1      235.51      246.31     12.12 o 
  14   1  -1     1697.62     1749.24     74.38 o 
  15   1  -1     1033.01     1124.85     58.86 o 
  16   1  -1      115.99      108.85      6.61 o 
  17   1  -1     1697.23     1681.44     50.35 o 
  18   1  -1     1106.36     1145.60     39.18 o 
  19   1  -1      199.95      207.58     11.56 o 
  20   1  -1      909.41      964.82     35.53 o 
  21   1  -1       25.42       25.67      3.70 o 
  22   1  -1      132.36      127.44      6.64 o 
  23   1  -1      377.33      375.25     21.66 o 
  24   1  -1      207.25      220.09     10.14 o 
  25   1  -1      122.89      129.86      8.38 o 
  26   1  -1      395.85      405.86     13.58 o 
  27   1  -1      454.76      472.98     14.72 o 
  28   1  -1       57.95       61.46      7.24 o 
  29   1  -1      138.36      147.85     12.12 o 
  30   1  -1      290.56      301.13     22.26 o 
  31   1  -1      373.19      358.08     24.25 o 
  32   1  -1      112.37      149.49     17.82 o 
  33   1  -1      263.75      271.80     22.58 o 
  34   1  -1       34.48       42.32     12.83 o 
  35   1  -1      111.63      102.08     16.76 o 
  36   1  -1        6.68       11.06     10.39 o 
  37   1  -1       22.02       27.47     12.54 o 
  38   1  -1      130.05      137.75     19.55 o 
  39   1  -1        2.99        5.60     11.13 o 
  40   1  -1        8.20       15.73     12.19 o 
   1   2  -1      121.52      131.57      6.86 o 
   2   2  -1      466.77      467.05     13.81 o 
   3   2  -1     2802.26     2658.52     76.68 o 
   4   2  -1      385.02      374.02     21.35 o 
   5   2  -1      168.90      171.64      9.31 o 
   6   2  -1       92.61       82.68      4.61 o 
   7   2  -1     2896.86     2967.16    135.89 o 
   8   2  -1      643.26      786.26     37.24 o 
   9   2  -1       70.67       78.74      4.93 o 
  10   2  -1     1395.10     1552.88     58.38 o 
  11   2  -1     1631.05     1348.93    242.69 o 
  12   2  -1      856.76      933.49     25.08 o 
  13   2  -1     5965.42     6810.54    226.15 o 
  14   2  -1      179.96      173.35      6.74 o 
  15   2  -1     1615.70     1729.99     50.22 o 
  16   2  -1      102.29      125.55      5.03 o 
  17   2  -1       85.90       75.35      4.35 o 
  18   2  -1       55.93       68.01      4.30 o 
  19   2  -1      569.51      525.07     16.93 o 
  20   2  -1        2.46        1.17      2.24 o 
  21   2  -1      226.38      213.19      7.39 o 
  22   2  -1      536.46      514.38     11.12 o 
  23   2  -1     1304.30     1255.10     43.21 o 
  24   2  -1       47.85       46.57      5.15 o 
  25   2  -1       55.86       60.29      5.84 o 
  26   2  -1      330.71      319.12     14.41 o 
  27   2  -1      131.43      131.22      8.01 o 
  28   2  -1      194.33      195.01      9.63 o 
  29   2  -1      277.43      252.65     15.02 o 
  30   2  -1       29.96       28.40      6.03 o 
  31   2  -1      113.63      107.18      9.50 o 
  32   2  -1       86.08       84.89      9.00 o 
  33   2  -1       43.93       46.43      7.66 o 
  34   2  -1        9.65       10.43      5.96 o 
  35   2  -1       12.68       11.81      6.31 o 
  36   2  -1        9.58       11.73      6.26 o 
  37   2  -1       52.79       71.24      9.47 o 
  38   2  -1       10.05        8.78      6.56 o 
  39   2  -1      183.49      220.51     14.27 o 
   0   3  -1     2571.93     2482.60     45.86 o 
   1   3  -1     1214.48     1115.19     21.97 o 
   2   3  -1     1484.18     1464.18     25.10 o 
   3   3  -1       59.16       53.96      5.95 o 
   4   3  -1      248.07      194.57      6.92 o 
   5   3  -1      115.20      122.46      5.77 o 
   6   3  -1      401.65      384.97     21.02 o 
   7   3  -1       89.88       79.97      7.11 o 
   8   3  -1      704.68      680.14     43.49 o 
   9   3  -1      368.34      349.36     10.01 o 
  10   3  -1     1308.61     1232.68     23.43 o 
  11   3  -1       86.96       79.86      7.34 o 
  12   3  -1       76.67       74.18      7.20 o 
  13   3  -1        5.51        7.27      3.84 o 
  14   3  -1      108.17      114.36      8.72 o 
  15   3  -1      125.00      133.03      9.53 o 
  16   3  -1      915.31      925.66     56.48 o 
  17   3  -1      402.48      441.43     35.59 o 
  18   3  -1      157.71      143.79     10.20 o 
  19   3  -1      145.72      143.78     10.75 o 
  20   3  -1     1602.09     1457.36     46.63 o 
  21   3  -1      350.94      280.22     21.55 o 
  22   3  -1      426.87      360.27     24.93 o 
  23   3  -1       12.10       13.62      3.94 o 
  24   3  -1      144.89      155.52     10.32 o 
  25   3  -1      257.21      293.64     21.60 o 
  26   3  -1      121.45      150.18      9.35 o 
  27   3  -1       60.50       69.82     10.53 o 
  28   3  -1      160.07      176.78     10.57 o 
  29   3  -1        2.25        1.89      4.81 o 
  30   3  -1      102.32      119.77     10.05 o 
  31   3  -1       58.04       65.15      8.43 o 
  32   3  -1      180.72      172.83     11.89 o 
  33   3  -1        0.25        5.56      7.01 o 
  34   3  -1      222.91      204.10     15.47 o 
  35   3  -1       20.60       26.21      9.01 o 
  36   3  -1      202.77      222.46     16.50 o 
  37   3  -1      140.53      154.08     15.12 o 
   1   4  -1       77.83       76.89      7.86 o 
   2   4  -1      562.57      552.60     18.18 o 
   3   4  -1      135.46      133.42      9.59 o 
   4   4  -1      648.73      649.91     19.72 o 
   5   4  -1      404.72      452.33     18.73 o 
   6   4  -1      708.39      678.25     46.18 o 
   7   4  -1      144.51      140.30     10.01 o 
   8   4  -1       78.20       88.27      8.63 o 
   9   4  -1      279.91      246.18     12.76 o 
  10   4  -1      344.96      333.79     14.81 o 
  11   4  -1       75.35       65.52     11.47 o 
  12   4  -1      692.86      684.83     31.73 o 
  13   4  -1      194.33      176.30     11.40 o 
  14   4  -1      716.79      709.30     58.08 o 
  15   4  -1      703.30      658.84     29.57 o 
  16   4  -1      581.77      617.93     35.55 o 
  17   4  -1      271.93      214.64     20.39 o 
  18   4  -1      123.04      127.84     17.33 o 
  19   4  -1        3.82        5.40      6.98 o 
  20   4  -1      254.05      247.42     22.35 o 
  21   4  -1      119.35      124.79     17.82 o 
  22   4  -1      398.66      361.82     27.05 o 
  23   4  -1      295.56      280.58     24.44 o 
  24   4  -1      177.05      173.22     20.62 o 
  25   4  -1       38.33       23.45     11.26 o 
  26   4  -1       43.77       36.25     13.09 o 
  27   4  -1       69.93       60.33     15.44 o 
  28   4  -1       18.49       19.52     11.32 o 
  29   4  -1       48.17       52.52     15.76 o 
  30   4  -1      143.63      140.64     21.84 o 
  31   4  -1        1.87       -0.48      8.46 o 
  32   4  -1      120.83      159.36     23.64 o 
  33   4  -1       29.45       28.82     14.60 o 
  34   4  -1       10.57       18.62     13.41 o 
   0   5  -1       78.78       83.01     13.38 o 
   1   5  -1      233.87      248.11     14.41 o 
   2   5  -1       16.11       23.98      6.40 o 
   3   5  -1      559.94      586.31     21.29 o 
   4   5  -1      271.24      308.89     15.95 o 
   5   5  -1      492.47      516.40     20.22 o 
   6   5  -1       49.96       64.72      8.81 o 
   7   5  -1      394.96      392.13     17.99 o 
   8   5  -1      423.02      424.76     24.80 o 
   9   5  -1      513.24      512.10     33.43 o 
  10   5  -1       51.91       60.58      8.74 o 
  11   5  -1      160.37      154.08     12.17 o 
  12   5  -1       80.72       82.87      9.79 o 
  13   5  -1       56.36       59.88     13.86 o 
  14   5  -1       15.34       24.96     10.39 o 
  15   5  -1      160.01      186.92     20.10 o 
  16   5  -1       26.60       35.80     12.25 o 
  17   5  -1      108.16      104.33     17.37 o 
  18   5  -1       26.42       37.44     12.64 o 
  19   5  -1      150.08      169.20     20.94 o 
  20   5  -1       55.72       58.15     14.86 o 
  21   5  -1       33.17       34.61     13.25 o 
  22   5  -1        7.16       14.73     10.68 o 
  23   5  -1       62.31       47.92     15.18 o 
  24   5  -1        4.90        6.14      9.81 o 
  25   5  -1      152.04      139.32     22.19 o 
  26   5  -1       35.60       57.12     16.56 o 
  27   5  -1      124.29      107.39     20.36 o 
  28   5  -1        5.28        5.27     10.84 o 
  29   5  -1      156.37      149.42     23.70 o 
  30   5  -1      143.61      140.48     24.02 o 
  31   5  -1      146.12      133.02     23.74 o 
   1   6  -1       99.63       96.33     11.51 o 
   2   6  -1      229.37      239.67     24.99 o 
   3   6  -1      315.52      344.10     18.73 o 
   4   6  -1      233.77      263.84     16.73 o 
   5   6  -1       70.03       91.11     11.20 o 
   6   6  -1        3.89        4.21      5.56 o 
   7   6  -1       59.67       52.43      9.27 o 
   8   6  -1       75.77       86.04     11.24 o 
   9   6  -1       31.39       41.84     12.80 o 
  10   6  -1      148.97      160.90     21.32 o 
  11   6  -1       99.20       95.68     17.72 o 
  12   6  -1      119.62      113.05     18.81 o 
  13   6  -1       88.60      103.27     18.36 o 
  14   6  -1       55.97       65.29     16.31 o 
  15   6  -1      174.89      179.69     22.32 o 
  16   6  -1      148.77      189.27     24.25 o 
  17   6  -1      123.02      131.80     20.78 o 
  18   6  -1      104.85      108.42     20.10 o 
  19   6  -1       92.74       82.20     18.56 o 
  20   6  -1       39.84       49.34     15.63 o 
  21   6  -1       25.86       35.18     14.70 o 
  22   6  -1       89.63      131.15     22.45 o 
  23   6  -1       57.80       56.44     17.50 o 
  24   6  -1       56.75       93.78     20.84 o 
  25   6  -1        4.52        9.10     11.87 o 
   0   7  -1       69.24       40.07     13.93 o 
   1   7  -1        5.84       10.97      7.38 o 
   2   7  -1       75.12       82.15     12.15 o 
   3   7  -1       92.24       86.55     12.42 o 
   4   7  -1       85.85      115.59     13.68 o 
   5   7  -1       24.53       24.38     12.74 o 
   6   7  -1      198.05      225.48     25.38 o 
   7   7  -1        0.83        1.77      8.65 o 
   8   7  -1       34.38       30.75     13.96 o 
   9   7  -1       29.39       44.61     14.73 o 
  10   7  -1      172.95      217.80     26.05 o 
  11   7  -1       29.17       32.87     14.28 o 
  12   7  -1        1.80       -5.92      8.68 o 
  13   7  -1       12.69       10.90     11.03 o 
  14   7  -1        3.14        8.43     11.42 o 
  15   7  -1        5.14       -1.67      9.36 o 
  16   7  -1       35.18       33.19     15.31 o 
  14   0   0       69.79      106.42      9.39 o 
  16   0   0     5203.66     5624.73     62.30 o 
  18   0   0      205.67      194.64     13.77 o 
  20   0   0      358.01      346.31     18.62 o 
  22   0   0      490.83      479.98     22.80 o 
  24   0   0     1449.99     1451.15     40.14 o 
  26   0   0     2225.74     2271.85     52.36 o 
  28   0   0      386.83      454.38     26.15 o 
  30   0   0      223.17      236.71     20.49 o 
  32   0   0       79.87       92.75     15.57 o 
  34   0   0       36.18       37.08     13.03 o 
  36   0   0       38.26       37.73     13.64 o 
  38   0   0       25.23       46.41     15.34 o 
  40   0   0        0.80        4.92     12.22 o 
   1   1   0      348.65      335.12      6.40 o 
   3   1   0      557.19      576.59     14.09 o 
   4   1   0      245.02      233.11      9.55 o 
   5   1   0    11377.26    11197.23     69.47 o 
   6   1   0     2413.64     2273.39     31.42 o 
   7   1   0    26576.15    20567.44    103.24 o 
   8   1   0      159.49      185.31     10.45 o 
   9   1   0      119.20      142.60     15.98 o 
  10   1   0     3720.28     3812.38    152.43 o 
  11   1   0     1403.49     1439.39     69.74 o 
  12   1   0     7614.42     7905.44    341.21 o 
  13   1   0      134.29      168.80      8.43 o 
  14   1   0     6336.69     6475.73    226.63 o 
  15   1   0      342.71      402.46     23.56 o 
  16   1   0       87.98       98.68      5.64 o 
  17   1   0      673.28      701.69     32.66 o 
  18   1   0       37.09       38.79      3.73 o 
  19   1   0      385.86      398.85     10.66 o 
  20   1   0       53.40       65.11     10.21 o 
  21   1   0     1313.75     1401.20     27.97 o 
  22   1   0       33.45       40.75      8.75 o 
  23   1   0     1766.37     1844.89     24.48 o 
  24   1   0       34.59       51.78      6.81 o 
  25   1   0      141.11      159.71     10.95 o 
  26   1   0       23.86       33.47      7.07 o 
  27   1   0        0.73       -0.59      5.01 o 
  28   1   0      129.77      161.47     11.75 o 
  29   1   0      117.42      139.60     11.80 o 
  30   1   0      248.63      266.09     25.99 o 
  31   1   0        6.63        6.93      6.36 o 
  32   1   0        4.97        7.13      6.81 o 
  33   1   0      165.67      191.55     14.60 o 
  34   1   0       58.62       64.91     10.62 o 
  35   1   0       68.79       70.46     10.77 o 
  36   1   0       14.49       14.58      8.13 o 
  37   1   0        5.05        7.22      7.67 o 
  38   1   0      109.93      120.32     13.75 o 
  39   1   0       48.59       37.07     10.23 o 
  40   1   0       51.01       52.60     13.91 o 
   0   2   0      627.91      577.84     17.43 o 
   1   2   0      159.40      121.19      6.46 o 
   2   2   0       75.68       97.04      3.58 o 
   3   2   0      395.60      391.49      7.03 o 
   4   2   0      174.23      175.71      6.09 o 
   5   2   0     2493.94     2489.62     83.52 o 
   6   2   0       10.88       12.02      2.88 o 
   7   2   0     6556.48     7003.14    418.15 o 
   8   2   0      195.54      210.70     14.10 o 
   9   2   0     3726.26     3829.58    331.79 o 
  10   2   0      298.31      350.79     27.00 o 
  11   2   0     2577.89     2897.60    230.58 o 
  12   2   0      504.81      595.93     49.34 o 
  13   2   0      505.05      598.63     26.38 o 
  14   2   0      568.81      645.13     31.99 o 
  15   2   0      189.89      172.94      4.76 o 
  16   2   0      547.32      530.16     18.29 o 
  17   2   0     3260.28     3240.24     82.47 o 
  18   2   0      126.80      127.45      5.17 o 
  19   2   0     1199.64     1222.86     33.26 o 
  20   2   0       26.40       27.06      3.26 o 
  21   2   0      610.08      599.66     14.47 o 
  22   2   0      561.72      536.29     21.20 o 
  23   2   0      448.66      445.95     11.70 o 
  24   2   0      315.92      329.66     10.48 o 
  25   2   0      247.68      234.16      9.38 o 
  26   2   0        1.24        1.04      3.58 o 
  27   2   0       39.83       32.58      5.66 o 
  28   2   0      851.48      740.83     19.03 o 
  29   2   0       44.88       48.09      6.68 o 
  30   2   0      348.08      300.07     13.25 o 
  31   2   0       22.90       33.75      6.56 o 
  32   2   0       39.64       50.25      7.37 o 
  33   2   0      450.29      499.23     17.71 o 
  34   2   0       63.26       80.03     14.91 o 
  35   2   0      365.32      359.17     30.89 o 
  36   2   0        1.40        7.69      5.74 o 
  37   2   0      286.74      318.19     15.58 o 
  38   2   0      212.83      175.03     12.85 o 
  39   2   0        3.11        2.01      6.14 o 
   1   3   0        0.77        4.43      4.12 o 
   2   3   0      985.53      961.99     32.59 o 
   3   3   0      956.54      919.23     34.95 o 
   4   3   0       77.96       82.95      4.69 o 
   5   3   0      194.44      197.96      6.38 o 
   6   3   0      127.46      147.50      5.86 o 
   7   3   0     1000.82     1174.55     15.95 o 
   8   3   0      925.72      890.96     15.07 o 
   9   3   0        4.41        3.31      1.99 o 
  10   3   0      679.34      572.48     17.54 o 
  11   3   0        1.73        0.39      1.97 o 
  12   3   0     2018.55     1908.46     84.54 o 
  13   3   0      174.05      205.15     18.67 o 
  14   3   0      861.94      747.67     56.64 o 
  15   3   0      887.86      819.66     59.37 o 
  16   3   0     1612.20     1576.09     89.52 o 
  17   3   0        8.13       12.00      6.72 o 
  18   3   0     1628.12     1366.54     43.96 o 
  19   3   0      978.10     1013.85     38.75 o 
  20   3   0      520.87      428.20     26.28 o 
  21   3   0       10.44       10.36      7.82 o 
  22   3   0     1092.08     1058.40     41.55 o 
  23   3   0       19.81       24.93      9.97 o 
  24   3   0      126.99      122.57     17.08 o 
  25   3   0       19.86       12.83      5.87 o 
  26   3   0       27.89       27.57      4.51 o 
  27   3   0      160.22      147.89     21.42 o 
  28   3   0      712.19      678.14     57.23 o 
  29   3   0        5.54        8.72      4.55 o 
  30   3   0      111.56      129.32     10.84 o 
  31   3   0      621.61      645.70     20.55 o 
  32   3   0        0.42        5.34      6.34 o 
  33   3   0      125.35      168.94     13.03 o 
  34   3   0        0.07        1.90      6.34 o 
  35   3   0       16.54       -0.45      6.66 o 
  36   3   0        4.09        5.27      7.20 o 
  37   3   0        3.74        1.45      7.17 o 
   0   4   0     1448.46     1448.87     39.49 o 
   1   4   0       16.22       15.37      4.48 o 
   2   4   0      510.93      511.63     16.96 o 
   3   4   0      471.15      526.03     17.25 o 
   4   4   0     1308.75     1241.92     54.36 o 
   5   4   0       78.95       86.97      8.29 o 
   6   4   0       96.82       83.51      5.22 o 
   7   4   0      116.77      135.75      7.57 o 
   8   4   0      364.08      341.57     10.02 o 
   9   4   0      159.22      165.11     10.43 o 
  10   4   0      548.10      540.42     17.72 o 
  11   4   0      833.59      889.41     22.49 o 
  12   4   0       15.99       21.09      5.43 o 
  13   4   0      253.68      224.97     19.52 o 
  14   4   0       83.62       78.63     13.25 o 
  15   4   0      561.93      524.94     29.17 o 
  16   4   0      238.22      225.52     20.42 o 
  17   4   0      228.45      198.11     19.78 o 
  18   4   0        3.51        7.62      6.98 o 
  19   4   0       17.08        7.88      7.27 o 
  20   4   0       18.11       15.53      9.26 o 
  21   4   0      179.21      183.96     20.07 o 
  22   4   0        5.38        5.76      7.62 o 
  23   4   0       83.45       66.99     14.86 o 
  24   4   0      144.91      151.29     19.88 o 
  25   4   0      200.99      175.67     21.29 o 
  26   4   0     1392.83     1308.19     53.36 o 
  27   4   0        2.41        3.34      8.88 o 
  28   4   0      356.83      291.03     27.50 o 
  29   4   0       18.74       19.52     12.09 o 
  30   4   0      205.69      192.90     24.09 o 
  31   4   0       23.14       23.09     13.19 o 
   1   5   0      391.52      380.23     16.94 o 
   2   5   0      459.22      503.34     26.84 o 
   3   5   0      806.10      835.43     24.59 o 
   4   5   0        5.32        9.00      5.05 o 
   5   5   0      487.40      464.01     18.60 o 
   6   5   0      310.18      293.28     15.16 o 
   7   5   0      275.71      275.59     14.78 o 
   8   5   0        7.11        5.99      4.62 o 
   9   5   0      475.97      461.02     35.39 o 
  10   5   0      668.90      621.26     33.03 o 
  11   5   0       32.70       21.48     10.23 o 
  12   5   0       12.43       13.89      8.39 o 
  13   5   0       40.59       55.06     13.09 o 
  14   5   0      176.47      169.39     19.36 o 
  15   5   0        0.21        1.03      6.30 o 
  16   5   0       32.45       29.65     11.42 o 
  17   5   0      132.32      135.82     19.04 o 
  18   5   0       43.70       33.45     12.12 o 
  19   5   0      631.85      628.50     37.24 o 
  20   5   0       33.24       36.02     13.28 o 
  21   5   0      540.32      502.01     34.51 o 
  22   5   0      115.76      134.92     20.45 o 
  23   5   0      448.96      465.89     34.12 o 
  24   5   0       99.89      151.67     22.35 o 
  25   5   0       48.98       69.76     17.14 o 
  26   5   0       24.56       51.39     15.60 o 
  27   5   0        0.65        7.14     10.71 o 
  28   5   0      120.96      147.91     23.38 o 
  29   5   0        6.08        2.38     10.55 o 
  30   5   0        1.28       -8.84      8.84 o 
  31   5   0       18.23       16.72     13.28 o 
   0   6   0      471.36      534.17     31.61 o 
   1   6   0       42.66       55.68      9.23 o 
   2   6   0      512.11      586.97     23.34 o 
   3   6   0      225.88      221.73     15.02 o 
   4   6   0      176.34      217.49     15.58 o 
   5   6   0        7.59        1.79      5.10 o 
   6   6   0       88.27      102.98     17.14 o 
   7   6   0      296.43      357.41     27.88 o 
   8   6   0        6.61       17.79      9.62 o 
   9   6   0      578.11      617.69     36.12 o 
  10   6   0        0.06        4.79      7.78 o 
  11   6   0       82.86       94.43     17.08 o 
  12   6   0      178.15      195.28     22.26 o 
  13   6   0      114.04      115.46     19.17 o 
  14   6   0       15.48       17.98     11.22 o 
  15   6   0       61.31       63.13     16.40 o 
  16   6   0        2.17        6.30      9.26 o 
  17   6   0       78.89       69.28     17.05 o 
  18   6   0       35.33       43.61     14.76 o 
  19   6   0       98.62       84.01     18.30 o 
  20   6   0       59.93       79.28     18.46 o 
  21   6   0      168.14      168.91     24.54 o 
  22   6   0       63.62       64.64     18.14 o 
  23   6   0       45.70       33.90     14.25 o 
  24   6   0      170.24      189.59     26.60 o 
  25   6   0        9.75       13.31     11.35 o 
   1   7   0       40.11       29.98      8.99 o 
   2   7   0       39.64       38.18     13.77 o 
   3   7   0       21.54       31.97     13.03 o 
   4   7   0      238.22      267.36     26.63 o 
   5   7   0        3.12        7.01      8.78 o 
   6   7   0        0.11       -3.67      7.49 o 
   7   7   0        3.79        5.34     10.20 o 
   8   7   0       36.52       43.77     14.86 o 
   9   7   0       45.23       52.42     15.86 o 
  10   7   0      114.14      160.77     23.61 o 
  11   7   0        2.97        6.01     10.16 o 
  12   7   0      155.13      213.62     25.60 o 
  13   7   0       12.20       31.26     14.22 o 
  14   7   0      219.94      276.78     29.49 o 
  15   7   0       43.27       49.56     16.88 o 
  16   7   0      373.22      411.73     35.44 o 
   2   0   1     6046.89     5784.80     41.97 o 
   4   0   1      800.46      784.64     14.89 o 
  14   0   1     1528.70     1541.88     30.91 o 
  16   0   1     1595.74     1508.72     32.77 o 
  18   0   1     1052.02     1071.42     29.52 o 
  20   0   1     1034.32      914.60     29.07 o 
  22   0   1     1196.92     1193.83     35.02 o 
  24   0   1      548.93      561.09     25.79 o 
  26   0   1      116.66      116.97     14.92 o 
  28   0   1       55.69       62.30     12.19 o 
  30   0   1      311.50      351.52     24.76 o 
  32   0   1      426.69      449.65     28.46 o 
  34   0   1        7.13       -0.48      9.01 o 
  36   0   1       34.56       40.01     13.96 o 
  38   0   1      299.45      276.11     25.99 o 
  40   0   1      336.25      354.55     29.81 o 
   2   1   1     2562.66     2387.48     55.45 o 
   3   1   1      124.25      129.18      3.67 o 
   4   1   1      202.20      222.38      6.69 o 
   5   1   1     6486.40     6452.93     36.56 o 
   6   1   1    21935.89    21347.00    130.00 o 
   7   1   1      116.25      100.70      8.43 o 
   8   1   1     5325.46     4837.93     51.78 o 
   9   1   1      449.01      399.22     26.66 o 
  10   1   1      132.90      146.37     16.02 o 
  11   1   1      926.58      889.55     60.48 o 
  12   1   1      246.49      301.78     37.82 o 
  13   1   1      231.48      256.96      7.61 o 
  14   1   1     1707.83     1919.88     23.03 o 
  15   1   1     1025.13     1155.51     16.58 o 
  16   1   1      118.99      117.18      8.31 o 
  17   1   1     1675.83     1774.85     57.69 o 
  18   1   1     1104.52     1183.42     16.30 o 
  19   1   1      207.36      232.23      8.29 o 
  20   1   1      909.64      997.73     29.67 o 
  21   1   1       24.05       30.44      4.28 o 
  22   1   1      126.25      118.87      9.20 o 
  23   1   1      376.92      391.90     16.18 o 
  24   1   1      199.28      190.30     15.15 o 
  25   1   1      123.80      134.57     10.61 o 
  26   1   1      397.60      419.36     16.81 o 
  27   1   1      450.48      482.84     29.11 o 
  28   1   1       56.62       60.58      8.68 o 
  29   1   1      145.09      158.39     20.73 o 
  30   1   1      288.61      309.77     22.19 o 
  31   1   1      375.57      384.04     29.75 o 
  32   1   1      113.08      129.33     15.65 o 
  33   1   1      266.71      275.15     16.59 o 
  34   1   1       37.85       55.23      9.80 o 
  35   1   1      109.82      107.45     12.25 o 
  36   1   1        7.95        9.23      8.17 o 
  37   1   1       20.00       23.91      8.95 o 
  38   1   1      129.82      128.53     14.06 o 
  39   1   1        3.45        3.30      7.78 o 
  40   1   1        8.54       15.19      9.34 o 
   1   2   1      116.02      129.31      6.14 o 
   2   2   1      466.21      460.41      8.19 o 
   3   2   1     2792.54     2759.90     98.46 o 
   4   2   1      389.67      379.05      9.54 o 
   5   2   1      183.36      197.81      7.06 o 
   6   2   1       89.52       80.00      5.76 o 
   7   2   1     2857.00     2952.95     66.78 o 
   8   2   1      638.81      801.06     28.95 o 
   9   2   1       80.79       86.03      5.12 o 
  10   2   1     1397.37     1476.65    105.96 o 
  11   2   1     1650.39     1806.04    105.44 o 
  12   2   1      864.57      915.76     98.16 o 
  13   2   1     5942.28     6644.23    575.19 o 
  14   2   1      186.19      179.50      5.23 o 
  15   2   1     1614.88     1817.28     85.23 o 
  16   2   1       99.21      111.66      7.26 o 
  17   2   1       75.93       66.86      3.90 o 
  18   2   1       54.37       62.82      4.17 o 
  19   2   1      571.96      524.51     21.53 o 
  20   2   1        2.11        1.28      2.50 o 
  21   2   1      238.34      235.10     13.64 o 
  22   2   1      539.89      492.42     19.14 o 
  23   2   1     1295.45     1252.43     30.62 o 
  24   2   1       49.01       48.02      8.65 o 
  25   2   1       56.30       68.66     10.07 o 
  26   2   1      331.22      322.67     18.33 o 
  27   2   1      136.16      120.12     13.03 o 
  28   2   1      191.13      191.30     15.69 o 
  29   2   1      277.01      242.34     17.85 o 
  30   2   1       29.27       26.89      9.33 o 
  31   2   1      110.20      108.83     13.99 o 
  32   2   1       86.37       82.30     13.06 o 
  33   2   1       42.08       39.43     11.22 o 
  34   2   1        9.74        8.30      9.42 o 
  35   2   1       11.54       10.93      9.91 o 
  36   2   1        9.83        4.63      5.60 o 
  37   2   1       51.79       48.71      8.12 o 
  38   2   1       10.51       13.07      6.37 o 
  39   2   1      183.30      198.36     13.04 o 
   0   3   1     2525.15     2486.68     42.68 o 
   1   3   1     1210.69     1120.29     20.37 o 
   2   3   1     1494.97     1461.59     27.18 o 
   3   3   1       62.75       74.60     12.37 o 
   4   3   1      244.33      207.65      9.22 o 
   5   3   1      113.94      127.73      7.40 o 
   6   3   1      404.04      412.71     12.55 o 
   7   3   1       95.95       91.63      6.53 o 
   8   3   1      713.25      702.47     33.58 o 
   9   3   1      365.48      345.84     11.53 o 
  10   3   1     1307.48     1229.04     49.58 o 
  11   3   1       87.55       71.82      6.02 o 
  12   3   1       77.59       71.85      6.17 o 
  13   3   1        5.48        5.15      5.47 o 
  14   3   1      108.11       89.05     12.35 o 
  15   3   1      128.03      109.96     13.09 o 
  16   3   1      921.90      908.37     35.18 o 
  17   3   1      390.92      328.85     21.97 o 
  18   3   1      167.77      162.99     16.69 o 
  19   3   1      152.46      147.27     16.50 o 
  20   3   1     1590.03     1459.35     47.63 o 
  21   3   1      345.42      296.46     22.64 o 
  22   3   1      427.15      392.95     26.40 o 
  23   3   1       13.19       17.66      8.81 o 
  24   3   1      151.50      141.77     17.66 o 
  25   3   1      257.86      247.74     22.58 o 
   1   4   1       76.51       75.49      7.51 o 
   2   4   1      561.87      548.51     17.04 o 
   3   4   1      140.67      146.87      9.62 o 
   4   4   1      651.87      631.23     14.68 o 
   5   4   1      397.37      422.75      9.30 o 
   6   4   1      706.86      678.69     15.38 o 
   7   4   1      142.87      134.24      6.18 o 
   8   4   1       72.53       77.02      5.16 o 
   9   4   1      285.69      261.58     12.13 o 
  10   4   1      344.15      340.49     22.42 o 
  11   4   1       76.48       50.11     10.97 o 
  12   4   1      711.62      652.43     31.23 o 
  13   4   1      194.93      196.57     18.52 o 
  14   4   1      723.38      669.73     32.39 o 
  15   4   1      696.48      609.30     31.68 o 
  16   4   1      558.69      579.32     31.10 o 
  17   4   1      281.22      253.59     21.81 o 
  18   4   1      121.89       95.00     15.37 o 
  19   4   1        4.11        3.34      5.98 o 
  20   4   1      258.88      233.07     22.13 o 
  21   4   1      114.35      124.17     18.07 o 
  22   4   1      395.80      328.05     26.15 o 
  23   4   1      300.09      318.69     26.63 o 
  24   4   1      172.18      163.32     21.32 o 
  25   4   1       39.62       46.89     14.02 o 
  26   4   1       43.15       37.47     13.80 o 
  27   4   1       72.46       60.69     16.11 o 
  28   4   1       17.67       13.64     10.20 o 
   0   5   1       81.51       84.10     13.28 o 
   1   5   1      232.51      237.56     13.61 o 
   2   5   1       15.18       16.24      5.65 o 
   3   5   1      561.02      586.90     20.23 o 
   4   5   1      272.58      311.41     15.15 o 
   5   5   1      500.47      525.80     19.28 o 
   6   5   1       51.04       52.74      4.44 o 
   7   5   1      392.13      382.21     25.57 o 
   8   5   1      424.08      413.14     26.47 o 
   9   5   1      495.53      478.21     29.01 o 
  10   5   1       50.05       42.65     11.71 o 
  11   5   1      153.64      140.26     17.37 o 
  12   5   1       80.71       83.49     14.99 o 
  13   5   1       56.56       77.57     14.50 o 
  14   5   1       15.74       14.63      8.52 o 
  15   5   1      158.39      185.44     20.33 o 
  16   5   1       26.41       34.83     11.87 o 
  17   5   1      106.48      104.75     17.37 o 
  18   5   1       25.80       20.23     11.06 o 
  19   5   1      150.82      162.61     21.03 o 
  20   5   1       55.64       38.37     12.67 o 
  21   5   1       34.69       26.73     12.00 o 
  22   5   1        7.27        3.41      8.72 o 
  23   5   1       61.88       67.22     16.56 o 
  24   5   1        4.91        0.74      8.97 o 
  25   5   1      152.26      151.87     23.12 o 
  26   5   1       36.51       41.20     15.15 o 
  27   5   1      125.33      127.62     22.16 o 
  28   5   1        4.77        6.95     11.16 o 
  29   5   1      158.58      143.05     23.77 o 
  30   5   1      142.39      150.03     25.05 o 
   1   6   1      100.43      106.59     19.18 o 
   2   6   1      226.41      225.08     15.55 o 
   3   6   1      312.73      344.42     26.08 o 
   4   6   1      230.22      245.26     22.67 o 
   5   6   1       64.77       80.66     15.41 o 
   6   6   1        3.79        1.93      7.85 o 
   7   6   1       62.25       71.91     15.21 o 
   8   6   1       78.66       89.31     16.27 o 
   9   6   1       31.42       30.39     11.74 o 
  10   6   1      152.25      143.31     19.62 o 
  11   6   1       95.08       88.41     17.01 o 
  12   6   1      115.00      101.47     17.75 o 
  13   6   1       90.02       99.99     18.33 o 
  14   6   1       55.05       68.63     16.08 o 
  15   6   1      176.00      156.05     22.00 o 
  16   6   1      151.86      193.45     23.03 o 
  17   6   1      123.58      161.90     22.77 o 
  18   6   1      106.99      159.84     23.19 o 
  19   6   1       91.33       94.36     19.26 o 
  20   6   1       39.09       44.45     15.57 o 
  21   6   1       25.45       21.23     13.06 o 
  22   6   1       89.84      103.40     20.74 o 
  23   6   1       55.36       59.50     17.14 o 
  24   6   1       58.71       84.78     19.30 o 
  25   6   1        4.78        7.01     10.58 o 
   2   7   1       72.53       77.67     16.69 o 
   3   7   1       93.09       79.86     17.24 o 
   4   7   1       85.20      114.43     19.26 o 
   5   7   1       24.47       29.94     12.48 o 
   6   7   1      196.90      278.81     26.98 o 
   7   7   1        0.71        0.45      8.97 o 
   8   7   1       35.02       37.27     14.18 o 
   9   7   1       29.96       31.39     13.60 o 
  10   7   1      171.89      177.21     24.25 o 
  11   7   1       29.67       36.37     14.34 o 
  12   7   1        1.54        0.87      9.46 o 
  13   7   1       12.51       13.67     12.54 o 
  14   7   1        3.42        7.36     10.07 o 
  15   7   1        4.89        0.87      9.33 o 
  16   7   1       33.46       27.21     13.54 o 
   2   0   2      757.87      635.96     15.47 o 
   4   0   2      179.33      183.51      9.20 o 
   6   0   2      255.72      227.80     10.87 o 
   8   0   2     3413.37     2915.36     40.23 o 
  10   0   2     1343.37     1277.49     79.76 o 
  12   0   2     1208.25     1297.61     27.59 o 
  14   0   2      293.43      334.67     15.69 o 
  16   0   2      455.34      447.30     19.33 o 
  18   0   2      959.67      993.05     29.40 o 
  20   0   2     2028.32     2163.78     44.96 o 
  22   0   2      609.13      595.85     25.57 o 
  24   0   2       88.76      100.50     13.38 o 
  26   0   2      135.47      155.76     16.79 o 
  28   0   2       79.39       71.46     13.38 o 
  30   0   2      136.32      145.85     17.88 o 
  32   0   2      897.71      900.94     38.59 o 
  34   0   2      141.01      165.08     20.39 o 
  36   0   2      455.14      410.80     29.01 o 
  38   0   2      302.30      297.30     27.02 o 
  40   0   2       64.91       61.52     17.17 o 
   2   1   2     1547.88     1275.39     23.41 o 
   3   1   2     6524.44     5772.61     46.15 o 
   4   1   2     1701.05     1676.44     18.59 o 
   5   1   2      469.99      445.85     10.09 o 
   6   1   2     1075.68      961.16     18.33 o 
   7   1   2      861.15      906.35     22.22 o 
   8   1   2     2012.55     1954.21     23.29 o 
   9   1   2     1746.55     1779.99     90.19 o 
  10   1   2      361.75      428.78     13.19 o 
  11   1   2      743.22      879.26     19.49 o 
  12   1   2      290.11      370.56     13.80 o 
  13   1   2     2240.18     2471.44     35.25 o 
  14   1   2      446.82      502.87     17.21 o 
  15   1   2     1439.00     1499.90     40.30 o 
  16   1   2      107.78      137.45     12.70 o 
  17   1   2     1048.25     1090.52     23.69 o 
  18   1   2      239.00      256.62     11.17 o 
  19   1   2       45.60       60.68      6.54 o 
  20   1   2      248.94      226.70     11.19 o 
  21   1   2        1.48        1.73      4.01 o 
  22   1   2      353.40      354.18     14.21 o 
  23   1   2      158.87      178.91     16.37 o 
  24   1   2      659.99      670.32     19.85 o 
  25   1   2      250.23      255.50     13.52 o 
  26   1   2       30.22       42.16      7.63 o 
  27   1   2      205.10      198.94     12.85 o 
  28   1   2       17.84       29.24      7.11 o 
  29   1   2      170.04      187.98     14.52 o 
  30   1   2       95.19      109.37     11.18 o 
  31   1   2      209.01      208.80     30.73 o 
  32   1   2      325.42      329.18     17.62 o 
  33   1   2       48.69       52.90      9.97 o 
  34   1   2       53.12       61.26     10.12 o 
  35   1   2       93.68       85.93     12.32 o 
  36   1   2       21.75       27.04      9.22 o 
  37   1   2      131.14      127.20     13.72 o 
  38   1   2       14.64       21.16      9.14 o 
  39   1   2      116.38      124.48     14.15 o 
  40   1   2        3.48        1.42      8.53 o 
   0   2   2     2171.71     2246.70     33.03 o 
   1   2   2     3354.01     3382.23     28.65 o 
   2   2   2       32.91       29.24      3.97 o 
   3   2   2     1536.83     1468.88     34.93 o 
   4   2   2      262.21      305.95      9.94 o 
   5   2   2     1178.89     1216.37     16.88 o 
   6   2   2      338.82      329.73      9.43 o 
   7   2   2      201.42      194.11      7.74 o 
   8   2   2     2566.34     2680.20     46.31 o 
   9   2   2     1451.74     1552.20     36.31 o 
  10   2   2     1867.59     1861.34     40.68 o 
  11   2   2      916.25      830.12     28.08 o 
  12   2   2      337.46      319.88     18.14 o 
  13   2   2       62.43       72.97     10.10 o 
  14   2   2      487.20      421.41     21.52 o 
  18   2   2       56.11       68.57      7.33 o 
  19   2   2       19.13       16.69      4.89 o 
  20   2   2       81.80       86.87      8.65 o 
  21   2   2       98.85      109.45     10.16 o 
  22   2   2       73.56       84.68      9.74 o 
  23   2   2      285.90      300.29     15.76 o 
  24   2   2      107.77      109.19     11.29 o 
  25   2   2     1625.54     1686.70     36.66 o 
  26   2   2       30.30       34.06      8.27 o 
  27   2   2      437.35      429.68     20.74 o 
  28   2   2       58.38       66.38     10.61 o 
  29   2   2      423.41      426.52     21.77 o 
  30   2   2       52.53       59.92     11.22 o 
  31   2   2       52.87       40.94     10.52 o 
  32   2   2        7.01        7.59      8.23 o 
  33   2   2       12.43       18.07      9.20 o 
  34   2   2       19.49       28.33     10.39 o 
  35   2   2        2.10       -0.55      8.43 o 
  36   2   2        1.07        3.15      8.81 o 
  37   2   2       44.37       37.15     11.80 o 
  38   2   2        1.48       -5.18      9.26 o 
  39   2   2       10.72       12.70      6.61 o 
   1   3   2      525.48      574.83     26.61 o 
   2   3   2     1718.00     1848.96     51.25 o 
   3   3   2      151.46      155.94      8.37 o 
   4   3   2     1845.78     1915.80     25.90 o 
   5   3   2      156.69      183.61     12.72 o 
   6   3   2      842.28      826.45     19.62 o 
   7   3   2      314.41      411.61     11.96 o 
   8   3   2      764.08      774.60     17.29 o 
   9   3   2      379.07      357.81     10.91 o 
  10   3   2      131.84      126.72     13.09 o 
  11   3   2      327.88      289.55     19.04 o 
  12   3   2      127.71      141.16     14.31 o 
  13   3   2      251.19      242.82     18.36 o 
  14   3   2       39.70       41.42      9.68 o 
  15   3   2       69.13       71.30     11.77 o 
  16   3   2      160.49      179.69     16.69 o 
  17   3   2       46.77       47.08     10.71 o 
  18   3   2     1263.68     1151.12     41.52 o 
  19   3   2      117.25      140.93     16.14 o 
  20   3   2     1637.02     1453.98     48.24 o 
   0   4   2      198.63      217.51     15.60 o 
   1   4   2      526.30      518.52     16.35 o 
   2   4   2       53.05       61.63     10.73 o 
   3   4   2      364.99      349.14     13.62 o 
   4   4   2      232.54      235.10     11.37 o 
   5   4   2      174.36      167.49      9.91 o 
   6   4   2      653.85      666.92     18.29 o 
   7   4   2       40.39       41.52      9.65 o 
   8   4   2      686.67      687.90     30.26 o 
   9   4   2       66.31       71.91     12.06 o 
  10   4   2      725.12      767.05     33.09 o 
  11   4   2       39.70       29.14      9.46 o 
  12   4   2      239.18      265.11     20.87 o 
  13   4   2      204.73      175.70     17.85 o 
  14   4   2      466.31      465.76     27.72 o 
  15   4   2      222.42      233.33     20.78 o 
  16   4   2      559.45      566.33     31.36 o 
  17   4   2       82.94       79.47     14.28 o 
  18   4   2       43.32       35.41     11.29 o 
  19   4   2        9.30        4.02      6.82 o 
  20   4   2      121.18      113.98     17.11 o 
  21   4   2        3.04        8.94      8.43 o 
  22   4   2        4.89        8.10      8.94 o 
  23   4   2       45.23       48.79     14.02 o 
  24   4   2       50.42       49.79     14.18 o 
   1   5   2        4.54        6.42      4.69 o 
   2   5   2      220.36      223.12     13.04 o 
   3   5   2      145.48      149.36     11.02 o 
   4   5   2        1.44        3.44      6.46 o 
   5   5   2        4.53        3.09      6.88 o 
   6   5   2      124.13      126.59      6.03 o 
   7   5   2        5.43        2.73      6.46 o 
   8   5   2       44.96       36.28     10.90 o 
   9   5   2      705.60      653.13     33.48 o 
  10   5   2      134.01      120.64     16.69 o 
  11   5   2      174.24      176.24     19.01 o 
  12   5   2       29.21       22.64     10.45 o 
  13   5   2      677.98      732.09     37.21 o 
  14   5   2       66.09       56.67     13.28 o 
  15   5   2      146.32      170.74     19.39 o 
  16   5   2       10.92       16.82     10.29 o 
  17   5   2      284.66      251.73     24.15 o 
  18   5   2        9.59       23.83     10.93 o 
  19   5   2        5.19       10.00      9.07 o 
  20   5   2       29.17       46.38     14.38 o 
  21   5   2        2.22        3.18      8.65 o 
  22   5   2        9.82        6.37      9.26 o 
  23   5   2       28.39       34.96     13.09 o 
  24   5   2       72.85      109.25     19.75 o 
  25   5   2        2.81        6.46      8.75 o 
  26   5   2       41.94       39.65     14.86 o 
   0   6   2      196.38      222.49     20.62 o 
   1   6   2      288.59      287.04     23.16 o 
   2   6   2       36.41       30.87     10.77 o 
   3   6   2       18.32       14.99      9.29 o 
   4   6   2       57.70       42.16     12.35 o 
   5   6   2       66.12       51.04     13.19 o 
   6   6   2       56.42       62.20     14.18 o 
   7   6   2       16.24       20.13     10.16 o 
   8   6   2      114.64      114.27     18.01 o 
   9   6   2       19.53       27.05     11.48 o 
  10   6   2       29.42       34.19     12.32 o 
  11   6   2        1.59        1.61      7.85 o 
  12   6   2       11.54        4.99      8.30 o 
  13   6   2        6.94       10.29      9.52 o 
  14   6   2       32.02       26.57     12.12 o 
  15   6   2       14.62        7.30      8.65 o 
  16   6   2       54.95       57.86     15.89 o 
  17   6   2       39.43       44.25     14.79 o 
  18   6   2      120.00      127.94     21.16 o 
  19   6   2        9.17       12.38     10.81 o 
  20   6   2       35.06       19.14     11.77 o 
  21   6   2        7.94        4.63     10.23 o 
  22   6   2        5.89        4.70     10.16 o 
  23   6   2       57.94       67.47     17.95 o 
  24   6   2        4.37       -4.41      9.01 o 
   5   7   2       22.39       21.07     12.06 o 
   6   7   2      103.04      120.80     20.29 o 
   7   7   2        6.22       17.56     12.12 o 
   8   7   2      109.52      105.01     19.75 o 
   9   7   2        3.45       -1.00      8.68 o 
  10   7   2       29.52       25.60     13.12 o 
  11   7   2       16.46       12.35     10.77 o 
  12   7   2        0.18        6.43      9.55 o 
  13   7   2       14.20       27.50     13.64 o 
  14   7   2        7.93        5.85     10.87 o 
  15   7   2        2.85        4.47     10.45 o 
   4   0   3     2518.07     2082.99     34.54 o 
   6   0   3     6369.44     5883.79     60.69 o 
   8   0   3      954.57     1043.51     73.25 o 
  10   0   3      292.61      309.65     17.79 o 
  12   0   3     1048.21     1090.22     81.24 o 
  14   0   3     1972.99     2289.86     40.88 o 
  16   0   3     1141.10     1248.89     32.16 o 
  18   0   3     1757.29     1777.81     40.07 o 
  20   0   3     1124.11     1134.11     33.71 o 
  22   0   3      657.91      653.00     27.21 o 
  24   0   3      199.23      205.58     18.01 o 
  26   0   3       43.95       43.58     10.87 o 
  28   0   3      305.23      302.45     22.71 o 
  30   0   3      227.80      245.10     21.23 o 
  32   0   3      140.22      116.04     17.43 o 
  34   0   3       52.85       52.17     14.54 o 
  36   0   3        7.75       16.18     12.19 o 
  38   0   3      167.85      164.79     22.26 o 
  40   0   3      139.39      140.48     21.77 o 
   2   1   3      182.03      186.86     11.51 o 
   3   1   3     1579.97     1368.88     39.32 o 
   4   1   3      184.28      171.79      7.48 o 
   5   1   3     1938.87     1802.96     23.14 o 
   6   1   3     2598.04     2388.79     27.21 o 
   7   1   3      579.14      503.63     21.50 o 
   8   1   3      650.18      609.59     14.70 o 
   9   1   3      956.83      857.10     26.98 o 
  10   1   3      438.22      405.12     12.68 o 
  11   1   3        3.56       10.29      3.27 o 
  12   1   3      107.61      111.98      5.06 o 
  13   1   3      122.23      148.19      6.76 o 
  14   1   3     1305.35     1496.63     22.65 o 
  15   1   3        5.40        1.85      4.16 o 
  16   1   3      414.39      403.07     13.10 o 
  17   1   3      493.48      504.70     14.87 o 
  18   1   3      252.58      267.18     16.85 o 
  19   1   3       69.28       67.06      7.00 o 
  20   1   3      141.18      133.15      9.68 o 
  21   1   3      410.30      430.62     15.37 o 
  22   1   3       90.04       96.67      8.82 o 
  23   1   3      258.07      256.38     13.09 o 
  24   1   3      155.33      161.69     11.25 o 
  25   1   3      590.95      585.11     19.37 o 
  26   1   3      224.26      237.44     14.91 o 
  27   1   3      396.17      370.77     22.85 o 
  28   1   3       50.50       62.96      8.89 o 
  29   1   3      128.16      123.21     13.52 o 
  30   1   3      324.57      314.32     36.23 o 
  31   1   3      368.16      350.31     17.76 o 
  32   1   3       60.96       61.22     10.82 o 
  33   1   3      126.56      125.75     12.68 o 
  34   1   3       35.66       36.54      9.08 o 
  35   1   3       19.98        9.79      7.62 o 
  36   1   3       34.23       27.92      9.11 o 
  37   1   3       49.94       47.41     10.76 o 
  38   1   3       17.73        5.49      8.38 o 
  39   1   3       23.85       22.01      9.73 o 
   1   2   3       35.29       33.29      5.95 o 
   2   2   3      440.18      411.12     16.98 o 
   3   2   3     2239.16     2121.89     55.77 o 
   4   2   3      248.07      221.75      8.20 o 
   5   2   3      431.20      435.67     11.45 o 
   6   2   3      949.84     1069.90     18.21 o 
   7   2   3     2229.10     2113.10     55.82 o 
   8   2   3      679.99      675.36     15.37 o 
   9   2   3      213.93      189.77      8.67 o 
  10   2   3       95.59      102.73      6.88 o 
  11   2   3     2862.33     2630.38     48.76 o 
  23   2   3      815.71      816.74     24.02 o 
  24   2   3      146.78      161.19     12.74 o 
  25   2   3       16.89       19.97      7.11 o 
  26   2   3      192.67      188.79     14.50 o 
  27   2   3       38.48       37.56      8.52 o 
  28   2   3       14.38       11.51      7.59 o 
  29   2   3      266.35      263.76     17.69 o 
  30   2   3        8.19       11.74      7.65 o 
  31   2   3       80.78       89.02     12.35 o 
  32   2   3       13.06        9.71      8.07 o 
  33   2   3        1.93       -0.64      7.53 o 
  34   2   3        1.92       -2.54      8.04 o 
  35   2   3       26.07       16.53      9.65 o 
  36   2   3        5.13        6.21      9.07 o 
  37   2   3       74.95       85.39     14.47 o 
  38   2   3       43.36       50.59     12.48 o 
   0   3   3      759.07      800.82     24.67 o 
   1   3   3      171.05      162.65      8.38 o 
   2   3   3      913.14      853.23     21.60 o 
   3   3   3      321.55      331.10     12.50 o 
   4   3   3     1666.55     1663.81     17.89 o 
   5   3   3      116.33      129.77      6.66 o 
   6   3   3     1127.30     1063.23     14.51 o 
   7   3   3       15.94       20.18      3.65 o 
   8   3   3      421.12      380.98     20.87 o 
   9   3   3      435.53      373.78     21.26 o 
  10   3   3      850.11      740.39     29.78 o 
  11   3   3        0.84        0.39      4.76 o 
  12   3   3      353.17      342.94     21.26 o 
   1   4   3       60.81       59.33      5.24 o 
   2   4   3      238.34      225.12      6.58 o 
   3   4   3      339.41      333.35     10.95 o 
   4   4   3       81.96       87.77     10.03 o 
   5   4   3        8.21        7.17      6.05 o 
   6   4   3      232.54      209.47     17.24 o 
   7   4   3        0.09        4.76      5.82 o 
   8   4   3      334.96      326.57     21.74 o 
   9   4   3       63.70       66.48     11.55 o 
  10   4   3      541.43      517.25     27.85 o 
  11   4   3      223.46      245.07     19.84 o 
  12   4   3      285.12      274.69     21.52 o 
  13   4   3      149.69      148.49     16.34 o 
  14   4   3      439.65      450.93     27.92 o 
  15   4   3      326.08      265.40     21.87 o 
  16   4   3        4.68        0.61      6.34 o 
  17   4   3       22.55       20.10      9.49 o 
  18   4   3      355.04      374.55     26.89 o 
   0   5   3      127.64      150.52     15.53 o 
   1   5   3      569.73      590.29     28.66 o 
   2   5   3       56.60       62.81     11.77 o 
   3   5   3      345.28      316.69     22.19 o 
   4   5   3       40.27       52.23     11.39 o 
   5   5   3      363.90      344.96     23.86 o 
   6   5   3       22.98       15.50      8.07 o 
   7   5   3      304.82      302.51     23.03 o 
   8   5   3      132.19      119.93     16.37 o 
   9   5   3       15.93       23.38      9.71 o 
  10   5   3       45.19       64.71     13.44 o 
  11   5   3        9.30       11.16      8.10 o 
  12   5   3       39.76       44.58     12.25 o 
  13   5   3      111.98       94.55     15.98 o 
  14   5   3       46.07       33.45     11.71 o 
  15   5   3       36.96       29.04     11.29 o 
  16   5   3       17.23       14.44      9.78 o 
  17   5   3       52.69       50.36     13.70 o 
  18   5   3       15.73       20.20     10.90 o 
  19   5   3       68.11       65.96     15.63 o 
  20   5   3       76.05       59.79     15.47 o 
   3   6   3       32.57       35.28     11.39 o 
   4   6   3      114.55      124.30     17.43 o 
   5   6   3       27.25       28.14     10.90 o 
   6   6   3       31.08       23.99     10.87 o 
   7   6   3      118.29      123.02     18.17 o 
   8   6   3        5.44        1.80      8.20 o 
   9   6   3        9.66        5.95      9.17 o 
  10   6   3       50.20       42.65     13.44 o 
  11   6   3       66.39       86.64     16.98 o 
  12   6   3      123.53      114.62     18.94 o 
  13   6   3      179.80      154.99     21.48 o 
  14   6   3       39.78       23.51     12.09 o 
  15   6   3       57.50       57.50     15.57 o 
  16   6   3       66.72       50.43     15.21 o 
  17   6   3       10.34       23.16     12.48 o 
  18   6   3      172.43      146.69     22.48 o 
  19   6   3        1.31        5.92      9.46 o 
  20   6   3       72.10       83.97     19.52 o 
  21   6   3       31.45       31.42     14.28 o 
   8   7   3      128.07      106.16     19.62 o 
   9   7   3        5.85       12.67     11.00 o 
  10   7   3       40.59       40.39     14.63 o 
  11   7   3       10.61       26.82     13.15 o 
  12   7   3        1.85        7.01      9.91 o 
  13   7   3        9.20        3.22     11.00 o 
   4   0   4      912.18      958.18     27.02 o 
   6   0   4      679.49      611.29     22.32 o 
   8   0   4        4.15        3.73      4.18 o 
  10   0   4      118.00      120.13      7.78 o 
  12   0   4      968.62      957.13     82.69 o 
  14   0   4      143.81      124.37      8.48 o 
  16   0   4      951.72      988.33     61.93 o 
  18   0   4      385.83      406.04     21.10 o 
  20   0   4      553.06      592.32     25.73 o 
  22   0   4      873.49      904.18     32.71 o 
  24   0   4      633.52      606.53     28.62 o 
  26   0   4     1196.06     1154.14     39.94 o 
  28   0   4      428.48      387.93     25.47 o 
  30   0   4      282.03      278.39     23.16 o 
  32   0   4       80.50       76.13     15.37 o 
  34   0   4      134.26      145.34     19.78 o 
  36   0   4       11.77        6.24     11.58 o 
  38   0   4       35.30       30.71     13.96 o 
   3   1   4      311.82      262.24     15.18 o 
   4   1   4      456.04      406.43     12.69 o 
   5   1   4     3561.96     3349.95    288.24 o 
   6   1   4      414.70      388.52     32.26 o 
   7   1   4     2813.83     2817.06    163.30 o 
   8   1   4      522.78      581.33     30.78 o 
   9   1   4      346.40      281.11     23.08 o 
  10   1   4      518.11      488.27     26.61 o 
  11   1   4      314.57      371.49     29.35 o 
  12   1   4     3058.07     3024.87    212.65 o 
  13   1   4      547.35      549.98     24.12 o 
  14   1   4      970.26      959.04     45.97 o 
  15   1   4      179.47      172.48      8.57 o 
  16   1   4       82.91       93.99      8.56 o 
  17   1   4      426.98      372.60     13.49 o 
  18   1   4       61.50       75.30      7.44 o 
  19   1   4      432.32      396.47     14.58 o 
  20   1   4      107.87      118.01     12.75 o 
  21   1   4      977.24      939.71     22.58 o 
  22   1   4       13.73        6.82      5.14 o 
  23   1   4      827.74      825.55     22.30 o 
  24   1   4      115.36      124.05     10.45 o 
  25   1   4      221.69      207.38     25.66 o 
  26   1   4      109.44      115.30     11.64 o 
  27   1   4       31.87       36.00      7.67 o 
  28   1   4      176.62      193.28     13.68 o 
  29   1   4       80.60       65.95     11.21 o 
  30   1   4       65.59       60.69     12.01 o 
  31   1   4       20.10        8.92      7.23 o 
  32   1   4        9.55       10.53      7.30 o 
  33   1   4       54.45       42.09      9.33 o 
  34   1   4       45.29       53.84      9.94 o 
  35   1   4       21.77       15.09      8.26 o 
  36   1   4        0.87        2.87      7.36 o 
  37   1   4       26.67       22.34      9.34 o 
  38   1   4       50.27       60.85     11.54 o 
   1   2   4       87.96       75.58      9.39 o 
   2   2   4      459.13      466.60     20.17 o 
   3   2   4      137.79      131.36      8.64 o 
   4   2   4      167.77      161.31      8.29 o 
   5   2   4     1766.58     1572.56     41.05 o 
   6   2   4      113.97      112.10      7.46 o 
   7   2   4     1425.85     1331.84     45.36 o 
   8   2   4      877.18      820.70     18.87 o 
   9   2   4     1361.63     1155.01     30.26 o 
  10   2   4      704.69      717.10     24.54 o 
  11   2   4     1426.76     1432.00    125.14 o 
  12   2   4        6.81        4.46      4.21 o 
  13   2   4       13.25       11.59      4.35 o 
   2   3   4      582.35      514.23     17.24 o 
   3   3   4      348.14      295.79     13.48 o 
   4   3   4      189.39      176.21     10.90 o 
   5   3   4      366.04      303.41     14.12 o 
   6   3   4       78.11       59.72      7.20 o 
   7   3   4       99.56       78.96      8.17 o 
   8   3   4      206.48      194.54     12.29 o 
   9   3   4      244.49      214.68     13.25 o 
  10   3   4      485.95      481.87     19.75 o 
  11   3   4       66.93       58.12      8.20 o 
   0   4   4     1123.15      951.29     45.51 o 
   1   4   4       12.44       11.26      7.13 o 
   2   4   4      899.01      813.32     16.77 o 
   3   4   4      253.08      223.49     13.93 o 
   4   4   4      632.64      536.77     18.98 o 
   5   4   4      192.45      177.80      8.77 o 
   6   4   4      199.74      183.91      9.11 o 
   7   4   4      422.14      388.80     15.73 o 
   2   5   4       40.20       32.76      3.93 o 
   3   5   4      232.24      211.46     13.78 o 
   4   5   4       42.61       42.84     11.16 o 
   5   5   4      383.92      368.28     24.64 o 
   6   5   4       47.93       36.15     10.45 o 
   7   5   4      174.86      157.30     17.46 o 
   8   5   4       39.07       20.26      9.49 o 
   9   5   4      173.88      162.70     18.43 o 
  10   5   4      138.22      125.36     17.24 o 
  11   5   4       93.24      104.40     16.40 o 
  12   5   4      151.35      140.61     18.52 o 
   6   6   4        6.88        6.21      8.23 o 
   7   6   4      209.42      176.86     20.42 o 
   8   6   4        8.10       15.95     10.13 o 
   9   6   4      185.17      190.59     21.48 o 
  10   6   4        3.28        2.25      7.85 o 
  11   6   4       63.01       49.21     14.15 o 
  12   6   4       53.06       50.46     14.57 o 
  13   6   4       14.37       18.04     10.77 o 
   4   0   5      765.94      637.98     24.83 o 
   6   0   5     2340.28     2267.86     46.96 o 
   8   0   5      236.18      240.50     16.37 o 
  10   0   5      749.59      681.08     27.47 o 
  12   0   5     1367.50     1238.76     37.95 o 
  14   0   5     1644.31     1594.31    141.30 o 
  16   0   5      233.34      214.00     20.26 o 
  18   0   5     2226.98     2228.21    133.24 o 
  20   0   5      274.21      247.96     18.52 o 
  22   0   5      577.98      550.44     26.92 o 
  24   0   5      270.03      248.35     20.42 o 
  26   0   5       96.24      101.02     15.02 o 
  28   0   5      167.42      146.78     18.17 o 
  30   0   5      210.66      205.51     20.29 o 
  32   0   5      268.39      235.23     22.29 o 
  34   0   5       16.18       15.92     12.03 o 
  36   0   5      128.72      116.39     19.26 o 
   3   1   5      160.78      127.62     12.29 o 
   4   1   5      533.87      446.32     14.83 o 
   5   1   5      766.18      652.65     17.89 o 
   6   1   5      969.07      921.09     21.33 o 
   7   1   5      487.45      386.20     14.20 o 
   8   1   5      230.88      196.93     28.37 o 
   9   1   5      589.03      479.21     25.09 o 
  10   1   5      318.93      315.53     10.94 o 
  11   1   5     1298.59     1253.37     66.57 o 
  12   1   5       11.92        7.71      3.48 o 
  13   1   5      184.97      182.73     11.44 o 
  14   1   5      181.16      192.01      9.33 o 
  15   1   5      833.37      783.16     48.91 o 
  16   1   5       19.16       12.79      5.01 o 
  17   1   5      556.87      570.67     39.70 o 
  18   1   5     1310.53     1328.62     40.14 o 
  19   1   5      381.50      419.19     24.73 o 
  20   1   5      381.28      349.59     22.74 o 
  21   1   5        3.27        8.49      8.20 o 
  22   1   5        7.70       -1.25      8.07 o 
  23   1   5      118.79      117.69     12.33 o 
  24   1   5       71.31       76.69      9.17 o 
  25   1   5      115.56       94.58      9.86 o 
  26   1   5      362.05      406.61     17.66 o 
  27   1   5      151.93      154.60     12.66 o 
  28   1   5      365.57      368.98     17.46 o 
  29   1   5       37.68       27.63      7.84 o 
  30   1   5       31.94       41.18      8.89 o 
  31   1   5      103.30      101.18     11.48 o 
  32   1   5       62.25       64.67     10.37 o 
  33   1   5       65.12       62.50     10.42 o 
  34   1   5       70.39       71.59     13.77 o 
  35   1   5      214.33      217.82     16.34 o 
  36   1   5        5.36       25.81      9.44 o 
  37   1   5       29.74       29.24     14.17 o 
   3   2   5      660.87      527.96     21.13 o 
   4   2   5      186.49      164.15     12.51 o 
   5   2   5      794.20      708.58     24.89 o 
   6   2   5      108.26      110.10     15.34 o 
   7   2   5     1251.54     1228.25    156.72 o 
   8   2   5      341.32      328.32     45.73 o 
   9   2   5      355.61      364.36     45.94 o 
  10   2   5      311.42      322.02     15.84 o 
  11   2   5      849.99      795.69     82.86 o 
  12   2   5      150.26      145.57      9.99 o 
  13   2   5     1358.06     1301.88    102.16 o 
  14   2   5        3.10        6.77      4.47 o 
  15   2   5      560.17      482.23     40.17 o 
  16   2   5       15.07        6.53      5.82 o 
   2   3   5     1506.98     1301.02     31.58 o 
   3   3   5      133.17      111.31     10.58 o 
   4   3   5       77.46       61.11      8.30 o 
   5   3   5      567.07      479.56     20.00 o 
   6   3   5      362.31      304.57     16.43 o 
   7   3   5       49.90       46.51      7.75 o 
   8   3   5      929.03      857.36     27.66 o 
   9   3   5      170.82      151.80     12.83 o 
  10   3   5      536.37      460.45     21.32 o 
  11   3   5      413.71      362.46     19.39 o 
  12   3   5      124.51      132.96     12.80 o 
  13   3   5       11.38        5.15      5.05 o 
   1   4   5       23.31       13.67      5.05 o 
   2   4   5      157.01      123.34     10.20 o 
   3   4   5       20.49       13.89      5.24 o 
   4   4   5     1072.78      967.48     26.44 o 
   5   4   5      396.85      350.14     16.66 o 
   6   4   5      274.36      248.22     14.50 o 
   7   4   5      276.27      249.73     14.79 o 
   8   4   5      141.31      133.41     11.58 o 
   9   4   5       75.80       69.40      9.01 o 
  10   4   5      209.59      201.36     14.12 o 
   0   5   5       21.17       19.62      4.82 o 
   1   5   5      151.64      127.14      6.47 o 
   2   5   5       66.94       47.48      4.55 o 
   3   5   5      123.73      112.52      6.40 o 
   4   5   5       29.83       20.58      5.27 o 
   4   0   6     1020.10      838.03     31.42 o 
   6   0   6     1998.99     1671.55     44.48 o 
   8   0   6     1731.07     1456.33     42.45 o 
  10   0   6      991.10      839.38     33.09 o 
  12   0   6     1131.06     1028.68     37.63 o 
  14   0   6      324.42      289.74     21.23 o 
  16   0   6      232.25      217.38     19.01 o 
  18   0   6      514.43      418.77     26.73 o 
  20   0   6     2121.56     2194.75     52.17 o 
  22   0   6      562.13      554.20     28.33 o 
  24   0   6       73.14       65.87     13.31 o 
  26   0   6      288.08      264.59     22.26 o 
  28   0   6       42.92       37.15     12.35 o 
  30   0   6      460.13      513.23     30.84 o 
  32   0   6       66.52       51.07     14.47 o 
  34   0   6      152.24      171.13     21.68 o 
   2   1   6      317.11      262.18     18.52 o 
   3   1   6      452.91      377.51     21.93 o 
   4   1   6      179.03      133.68      9.50 o 
   5   1   6      276.51      248.61     12.51 o 
   6   1   6      295.26      230.74     12.26 o 
   7   1   6       16.12       16.31      4.82 o 
   8   1   6      805.35      677.83     23.06 o 
   9   1   6      192.10      170.17     11.20 o 
  10   1   6      186.88      173.86     11.98 o 
  11   1   6      452.76      396.05     28.90 o 
  12   1   6      330.99      305.69     20.62 o 
  13   1   6     1857.93     1653.19     46.96 o 
  14   1   6      204.90      206.72     13.27 o 
  15   1   6     1372.65     1360.70    129.77 o 
  16   1   6      160.00      153.44     24.52 o 
  17   1   6      259.88      245.02     14.16 o 
  18   1   6       86.59       86.50      9.59 o 
  19   1   6       13.35       14.19      5.92 o 
  20   1   6      363.68      360.21     23.90 o 
  21   1   6      127.96      148.07     17.72 o 
  22   1   6       94.46      112.02     16.14 o 
  23   1   6      201.21      226.80     20.97 o 
  24   1   6      524.50      509.98     29.68 o 
  25   1   6       22.85       18.56     10.87 o 
  26   1   6      218.87      216.09     22.16 o 
  27   1   6      199.22      194.58     21.90 o 
  28   1   6       23.87       18.14     12.06 o 
  29   1   6       62.59       71.04     15.73 o 
  30   1   6       86.98       59.08     15.95 o 
  31   1   6      142.80      127.23     20.26 o 
  32   1   6      149.09      149.55     21.52 o 
  33   1   6       53.74       39.40     15.50 o 
  34   1   6       49.27       27.85     15.08 o 
  35   1   6       15.26       13.48     14.15 o 
   3   2   6     1791.98     1506.02     39.43 o 
   4   2   6      315.78      251.50     17.11 o 
   5   2   6      728.98      620.39     26.02 o 
   6   2   6       18.08       19.49      6.91 o 
   7   2   6      115.48      102.53     12.09 o 
   8   2   6     1501.65     1245.19     37.56 o 
   9   2   6      620.74      591.22     26.66 o 
  10   2   6       57.48       50.74      7.17 o 
  11   2   6       41.60       46.85      6.92 o 
  12   2   6      151.01      149.50     13.49 o 
  13   2   6       28.20       26.99      6.16 o 
  14   2   6      157.45      157.88     16.93 o 
  15   2   6       64.01       69.10      8.63 o 
  16   2   6       42.76       52.58      8.03 o 
  17   2   6      306.29      288.67     18.62 o 
  18   2   6       31.00       41.96     10.68 o 
  19   2   6      318.53      374.68     25.83 o 
  20   2   6       20.38       13.06      9.84 o 
  21   2   6       19.93       16.82     10.65 o 
   2   3   6     2026.21     1780.00     41.68 o 
   3   3   6      111.88       88.44     11.26 o 
   4   3   6     1078.96      926.99     30.78 o 
   5   3   6      459.44      418.16     21.39 o 
   6   3   6      394.95      316.08     18.85 o 
   7   3   6      111.48       97.10     11.48 o 
   8   3   6       73.41       72.33     10.16 o 
   9   3   6       54.00       44.93      8.78 o 
  10   3   6      124.14      126.78     13.31 o 
  11   3   6      476.83      416.59     22.55 o 
  12   3   6      103.14       99.86     12.54 o 
  13   3   6       54.69       50.75      9.91 o 
  14   3   6       24.70       32.64      8.91 o 
  15   3   6       15.77       14.34      6.98 o 
   0   4   6       13.28       16.98      5.98 o 
   1   4   6      197.21      190.14     14.05 o 
   2   4   6      169.55      159.49     13.12 o 
   3   4   6      138.91      137.07     12.45 o 
   4   4   6      223.40      181.10     13.96 o 
   5   4   6      463.79      407.65     20.29 o 
   6   4   6      292.94      276.91     17.11 o 
   7   4   6        4.01        1.77      5.21 o 
   8   4   6      330.85      299.74     18.20 o 
   9   4   6       87.07       61.81      9.78 o 
  10   4   6      363.16      310.94     19.07 o 
  11   4   6       41.15       35.96      8.33 o 
  12   4   6      289.76      267.45     18.36 o 
   1   5   6       29.82       22.69      4.41 o 
   2   5   6       46.49       38.81      5.08 o 
   3   5   6       53.63       55.02      5.77 o 
   4   5   6       17.72       10.32      5.44 o 
   5   5   6       58.87       59.50      8.36 o 
   6   5   6        9.22        4.89      4.79 o 
   7   5   6        4.55       10.20      5.31 o 
   0   6   6       10.67       12.64      4.34 o 
   1   6   6      127.02      159.65      9.23 o 
   2   6   6       12.51       13.25      4.47 o 
   3   6   6       55.84       61.91      7.14 o 
   4   6   6       53.49       64.10      7.40 o 
   5   6   6        0.06        2.38      4.28 o 
   6   6   6       59.51       75.68      8.62 o 
   7   6   6       16.81       14.41      5.72 o 
   4   0   7     1043.27      943.68     36.25 o 
   6   0   7      720.78      593.63     29.33 o 
   8   0   7      236.95      202.58     18.01 o 
  10   0   7      271.29      231.53     19.68 o 
  12   0   7      371.76      315.41     22.93 o 
  14   0   7      994.57      858.90     37.89 o 
  16   0   7      297.34      287.94     23.64 o 
   3   1   7      486.73      406.36     23.54 o 
   4   1   7      279.20      235.90     18.72 o 
   5   1   7       92.47       93.98     12.64 o 
   6   1   7      214.94      153.63     15.37 o 
   7   1   7      277.33      239.96     19.14 o 
   8   1   7      376.94      297.59     21.23 o 
   9   1   7      681.85      609.20     29.85 o 
  10   1   7      578.27      471.49     26.69 o 
  11   1   7      146.13      100.50     14.02 o 
  12   1   7       80.18       67.19     12.19 o 
  13   1   7      195.43      185.80     17.95 o 
  14   1   7      708.54      665.16     33.06 o 
  15   1   7       40.02       37.69     10.36 o 
  16   1   7      124.68      128.42     16.40 o 
  17   1   7       71.79       73.84     13.67 o 
  18   1   7      224.06      197.89     20.07 o 
  19   1   7       68.31       52.78     12.29 o 
  20   1   7      108.56       97.77     15.60 o 
  21   1   7      190.46      185.97     14.44 o 
  22   1   7       16.17       23.19     11.16 o 
  23   1   7       82.45      116.04     16.95 o 
  24   1   7       91.45       83.81     15.37 o 
  25   1   7      480.52      429.97     28.98 o 
  26   1   7       38.50       41.91     13.38 o 
  27   1   7      172.39      200.98     22.42 o 
  28   1   7       19.24       27.24     13.19 o 
  29   1   7       53.12       50.56     15.34 o 
  30   1   7       25.85       25.95     13.67 o 
  31   1   7       69.97       61.33     16.60 o 
  32   1   7       38.18       34.67     15.24 o 
  33   1   7       11.27       18.36     13.35 o 
   2   2   7      611.44      507.89     25.79 o 
   3   2   7      714.04      627.31     28.53 o 
   4   2   7        8.38        5.11      6.14 o 
   5   2   7      198.76      160.00     15.63 o 
   6   2   7      364.81      353.07     22.26 o 
   7   2   7      866.41      773.00     32.32 o 
   8   2   7      368.92      303.99     21.13 o 
   9   2   7      287.62      256.78     19.49 o 
  10   2   7      110.75      108.26     13.89 o 
  11   2   7      577.69      554.24     28.66 o 
  12   2   7       11.66        4.63      6.46 o 
  13   2   7      386.14      365.06     24.25 o 
  14   2   7      149.45      129.22     15.73 o 
  15   2   7      419.01      427.70     82.45 o 
  16   2   7      166.03      154.40     15.49 o 
  17   2   7      271.82      295.74     18.88 o 
  18   2   7       38.31       42.61      8.32 o 
  19   2   7      181.06      198.76     14.36 o 
  20   2   7        5.68       12.99     10.81 o 
  21   2   7      125.98      133.37     18.52 o 
  22   2   7       24.93       35.51     12.86 o 
  23   2   7       75.40       83.43     16.50 o 
  24   2   7       50.64       48.79     14.50 o 
  25   2   7       85.00       78.80     16.47 o 
  26   2   7        8.86        4.53     11.22 o 
  27   2   7       42.91       50.91     15.53 o 
  28   2   7       43.14       54.03     15.79 o 
  29   2   7      107.66      114.49     20.10 o 
  30   2   7       10.06       19.62     13.57 o 
  31   2   7       45.52       64.19     18.17 o 
  32   2   7       32.16       43.71     16.82 o 
   1   3   7      302.18      271.41     18.98 o 
   2   3   7      278.74      250.12     18.27 o 
   3   3   7       97.70       69.89     10.97 o 
   4   3   7      324.99      314.70     20.29 o 
   5   3   7      468.65      359.60     21.71 o 
   6   3   7      382.01      351.36     21.77 o 
   7   3   7       64.80       62.17     10.90 o 
   8   3   7      418.99      366.19     22.42 o 
   9   3   7       92.27       77.54     11.84 o 
  10   3   7      283.45      301.45     21.10 o 
  11   3   7      155.88      140.51     15.37 o 
  12   3   7       29.63       26.66      8.94 o 
  13   3   7       34.47       28.78      9.13 o 
  14   3   7       88.63       64.03     11.74 o 
  15   3   7       30.69       24.73      9.36 o 
  16   3   7       37.60       38.08     10.32 o 
  17   3   7       49.36       50.81     11.55 o 
   1   4   7       99.80       86.43      8.10 o 
   2   4   7       69.79       60.91     10.03 o 
   3   4   7       74.67       65.35     10.20 o 
   4   4   7       48.74       50.49      9.42 o 
   5   4   7       44.97       48.72      9.39 o 
   6   4   7      179.11      174.35     15.41 o 
   7   4   7       21.69       13.99      7.04 o 
   8   4   7      236.60      227.19     17.72 o 
   9   4   7        7.84       13.54      6.46 o 
  10   4   7      132.78      118.39     13.70 o 
  11   4   7      222.37      193.19     17.08 o 
  12   4   7       67.13       53.48     10.39 o 
  13   4   7       83.90       72.01     11.93 o 
  14   4   7        6.18        7.30      6.82 o 
   0   5   7       40.50       39.43      8.46 o 
   1   5   7      303.62      292.51     12.82 o 
   2   5   7        0.95       -0.25      3.80 o 
   3   5   7       81.82       74.00      7.40 o 
   4   5   7        0.80       -0.01      3.73 o 
   5   5   7       37.61       34.41      8.27 o 
   6   5   7       28.02       28.21      7.88 o 
   7   5   7       99.03      100.86     12.12 o 
   8   5   7       27.12       25.05      7.98 o 
   9   5   7       81.01      103.21     12.64 o 
   2   0   8      823.56      753.06     35.31 o 
   4   0   8      452.10      314.02     23.35 o 
   6   0   8       62.72       39.75     10.68 o 
   8   0   8       88.40       71.01     12.86 o 
  10   0   8      124.11      111.44     15.95 o 
  12   0   8        7.65        1.38      5.82 o 
   2   1   8       36.10       36.73     10.23 o 
   3   1   8      284.05      238.64     20.36 o 
   4   1   8       65.91       57.95     11.58 o 
   5   1   8      392.59      379.70     25.25 o 
   6   1   8       12.61        6.79      6.79 o 
   7   1   8       17.35        9.01      6.79 o 
   8   1   8      111.33      106.13     15.08 o 
   9   1   8      153.75      150.64     16.88 o 
  10   1   8       14.08        6.46      6.72 o 
  11   1   8       32.79       23.51      9.29 o 
  12   1   8      959.94      826.35     38.37 o 
  13   1   8      264.49      222.88     21.42 o 
  14   1   8      128.37      114.78     16.18 o 
  15   1   8       34.78       20.04      8.94 o 
  16   1   8      253.88      159.13     18.72 o 
  17   1   8       69.03       74.81     14.44 o 
  18   1   8       17.92       12.74      8.94 o 
  19   1   8      193.84      166.85     20.04 o 
  20   1   8       58.36       61.88     14.54 o 
  21   1   8      177.11      174.25     21.42 o 
   2   2   8       33.62       39.85      9.97 o 
   3   2   8       12.96        6.01      6.30 o 
   4   2   8       42.78       47.92     10.81 o 
   5   2   8      531.54      456.59     27.08 o 
   6   2   8      143.95      124.98     15.57 o 
   7   2   8      357.83      297.40     22.45 o 
   8   2   8       95.06       79.60     13.22 o 
   9   2   8      317.05      268.19     21.36 o 
  10   2   8       44.71       30.20      9.78 o 
  11   2   8      214.31      191.71     18.91 o 
  12   2   8       24.21       22.67      9.39 o 
  13   2   8       29.50       21.71      8.94 o 
  14   2   8        2.07        4.31      6.82 o 
  15   2   8       68.94       62.65     13.15 o 
  16   2   8        8.91        3.70      7.36 o 
  17   2   8      119.70      132.67     17.75 o 
  18   2   8       12.26        9.42      8.20 o 
  19   2   8      167.21      156.66     19.65 o 
  20   2   8        1.13        1.74      7.53 o 
  21   2   8       69.59       61.07     14.18 o 
  24   2   8       79.05       76.67     16.60 o 
  25   2   8       66.42       68.57     16.60 o 
  26   2   8       12.17       17.33     13.09 o 
  27   2   8       26.32       24.02     13.70 o 
  28   2   8        6.95        8.10     11.67 o 
  29   2   8       14.21       21.55     14.41 o 
   1   3   8       46.13       30.78      9.17 o 
   2   3   8       89.39       73.78     12.03 o 
   3   3   8       44.35       40.84      9.91 o 
   4   3   8       71.77       47.76     10.71 o 
   5   3   8       48.91       56.48     11.26 o 
   6   3   8       12.92       11.19      7.30 o 
   7   3   8       23.92       22.83      8.72 o 
   8   3   8       39.90       29.72      9.23 o 
   9   3   8       18.08       19.49      8.49 o 
  10   3   8      121.28      106.71     14.70 o 
  11   3   8        3.26        4.53      6.69 o 
  12   3   8      452.56      406.39     26.57 o 
  13   3   8       73.08       57.50     12.32 o 
  14   3   8      360.59      324.89     24.47 o 
  15   3   8       22.76       11.42      8.30 o 
  16   3   8      218.38      219.63     21.07 o 
  17   3   8        0.17       -3.67      5.69 o 
  18   3   8       43.97       50.98     12.35 o 
   0   4   8      339.25      297.04     20.97 o 
   1   4   8        8.93       11.30      5.03 o 
   2   4   8       95.10       76.55      8.59 o 
   3   4   8      108.16       93.62     13.09 o 
   4   4   8       76.08       67.25     11.71 o 
   5   4   8      104.86       99.38     13.54 o 
   6   4   8      243.32      236.00     19.43 o 
   7   4   8      154.01      148.01     15.98 o 
   8   4   8       55.13       46.22     10.48 o 
   9   4   8       34.37       37.98      9.94 o 
  10   4   8       22.75       13.67      7.82 o 
  11   4   8       10.76        4.95      6.72 o 
  12   4   8       10.69        7.82      7.01 o 
  13   4   8        3.85        0.26      6.24 o 
  14   4   8       44.77       53.97     11.77 o 
  15   4   8       38.25       35.18     10.61 o 
   1   5   8       43.32       33.74      8.07 o 
   2   5   8        3.66       -1.01      4.21 o 
   3   5   8       26.05       27.36      6.13 o 
   4   5   8        4.94        3.79      4.50 o 
   1   1   9       90.61       65.87     13.60 o 
   2   1   9       71.25       55.25     12.77 o 
   3   1   9       37.48       36.15     11.10 o 
   4   1   9       37.07       19.30      9.42 o 
   5   1   9       72.89       49.11     12.12 o 
   6   1   9        9.41        6.82      8.04 o 
   7   1   9      369.69      289.07     24.41 o 
   8   1   9       92.08       80.31     14.73 o 
   9   1   9      355.93      282.89     24.47 o 
  10   1   9       12.69        8.97      8.27 o 
  11   1   9      136.49      113.85     16.98 o 
  12   1   9       48.86       26.79     10.87 o 
  13   1   9        7.20        8.10      8.55 o 
  14   1   9        8.29       10.39      9.29 o 
  15   1   9      139.54      111.37     18.11 o 
  16   1   9       21.32        6.66      8.88 o 
  17   1   9       84.70       51.75     13.86 o 
   1   2   9       47.66       32.71     10.29 o 
   2   2   9        5.84        6.17      7.36 o 
   3   2   9      180.74      157.37     18.43 o 
   4   2   9       41.82       39.88     11.51 o 
   5   2   9      304.72      268.19     23.28 o 
   6   2   9       28.97       19.26     10.03 o 
   7   2   9      471.13      376.45     27.14 o 
   8   2   9      103.66       91.69     15.08 o 
   9   2   9       41.77       19.65     10.03 o 
  10   2   9      111.60       77.16     14.44 o 
  11   2   9      136.17      114.43     16.85 o 
  12   2   9       15.43       18.69      9.68 o 
  13   2   9        1.84        2.80      7.43 o 
  14   2   9       65.14       49.05     13.25 o 
  15   2   9       27.43       33.54     11.96 o 
  16   2   9       40.93       16.27     10.13 o 
  17   2   9       64.01       74.07     15.79 o 
  18   2   9       28.72       19.55     10.61 o 
  19   2   9      268.14      304.54     27.40 o 
  20   2   9       14.26        8.04      9.55 o 
  21   2   9      210.11      224.42     24.38 o 
   0   3   9      949.55      842.60     38.18 o 
   1   3   9       17.80       16.12      8.43 o 
   2   3   9      494.18      432.41     27.98 o 
   3   3   9       64.42       43.84     11.61 o 
   4   3   9       11.68        3.80      6.91 o 
   5   3   9       48.11       36.76     10.90 o 
   6   3   9       65.79       63.00     13.22 o 
   7   3   9       30.30        4.28      7.56 o 
   8   3   9       52.67       59.92     12.90 o 
   9   3   9       30.63       39.01     11.42 o 
  10   3   9       51.30       43.26     11.77 o 
  11   3   9       28.09       29.36     10.81 o 
  12   3   9        4.79        3.51      7.08 o 
  13   3   9        6.48       10.00      8.68 o 
  14   3   9       45.53       40.52     12.35 o 
  15   3   9       21.00       14.99      9.65 o 
  16   3   9       34.39       32.10     11.55 o 
  17   3   9       74.81       60.21     14.15 o 
  18   3   9       51.77       67.35     14.96 o 
   1   4   9        1.16        2.35      4.76 o 
   2   4   9       11.73        7.77      5.50 o 
   3   4   9        5.46        2.93      4.91 o 
   4   4   9      178.44      170.39     18.40 o 
   5   4   9       36.43       29.30     10.23 o 
   6   4   9       35.28       29.17     10.26 o 
   7   4   9       33.83       30.81     10.32 o 
   8   4   9       21.07       20.68      9.52 o 
   9   4   9       30.88       27.63     10.00 o 
   1   1  10       31.17       30.30     12.00 o 
   2   1  10       80.20       58.37     13.99 o 
   3   1  10       72.57       66.38     15.08 o 
   4   1  10      190.09      147.01     20.26 o 
   5   1  10       46.30       43.61     13.35 o 
   6   1  10      173.77      141.00     19.46 o 
   7   1  10      119.44      101.24     17.43 o 
   8   1  10       14.00        7.69      9.42 o 
   9   1  10       36.87       30.20     12.12 o 
  10   1  10       72.41       60.98     14.86 o 
   0   2  10       47.53       62.78     14.05 o 
   1   2  10      383.51      346.70     19.67 o 
   2   2  10        5.96        1.51      8.10 o 
   3   2  10      246.78      236.03     23.80 o 
   4   2  10        8.15        7.78      9.17 o 
   5   2  10       97.75       78.15     15.24 o 
   6   2  10       46.92       35.44     11.93 o 
   7   2  10      121.85       98.90     17.05 o 
   8   2  10      213.15      190.23     21.97 o 
   9   2  10      181.83      169.04     21.23 o 
  10   2  10        3.63        1.22      7.91 o 
  11   2  10       75.30       61.11     14.79 o 
  12   2  10       15.29       -0.48      7.40 o 
  13   2  10        6.00       11.80      9.23 o 
  14   2  10        1.93        2.57      8.10 o 
  15   2  10       99.86       89.09     16.95 o 
  16   2  10        3.84       -2.19      8.27 o 
  17   2  10       99.49       96.61     18.24 o 
  18   2  10        0.19        3.44      9.55 o 
  19   2  10       43.42       37.73     14.15 o 
   1   3  10       51.29       48.42      9.08 o 
   2   3  10      281.70      282.97     17.84 o 
   3   3  10       32.30       24.38     11.29 o 
   4   3  10      190.57      198.79     21.93 o 
   5   3  10       54.93       50.17     13.41 o 
   6   3  10      105.42       86.32     16.14 o 
   7   3  10       56.05       25.63     11.35 o 
   8   3  10       67.71       52.49     13.89 o 
   9   3  10        1.22       -0.29      8.10 o 
  10   3  10       18.73       11.96      9.29 o 
  11   3  10      100.37       67.60     14.79 o 
   1   2  11       17.08       13.45      8.89 o 
   2   2  11       34.20       30.17      9.10 o 
   3   2  11      111.83      101.62     13.16 o 
   4   2  11        0.98       -1.51      7.94 o 
   5   2  11       80.40       47.02     14.73 o 
   6   2  11        9.97       21.45     11.39 o 
   7   2  11       45.66       34.51     13.51 o 
   8   2  11       39.51       37.11     13.51 o 
   9   2  11       85.55       66.38     16.40 o 
  10   2  11       24.05       35.60     13.83 o 
  11   2  11       76.76       69.34     16.79 o 
  12   2  11       24.82       11.71     10.26 o 
                                                 
